# Supplementary material for: Role of migratory birds as a risk factor for the transmission of multidrug resistant Salmonella enterica and Escherichia coli to broiler poultry farms and its surrounding environment
Source: BMC Res Notes. 2024 Oct 17;17:314. doi: 10.1186/s13104-024-06958-7 (PMC11487717; doi:10.1186/s13104-024-06958-7)
Supplement: Supplementary file 1 — Supplementary Material 1 [file 13104_2024_6958_MOESM1_ESM.xlsx]

## Sheet: Sheet1
Isolate ID	Year	Source (Migratory/farmed)	Governorate	Species	Serotype	Antibiotic resistant pattern	NA	E	AM	SXT	CL	T	CP	K	AK	CF	L	G	resistance gene E coli	sul 1	tetA (A)	blaTEM	qnrA	ereA
1	2023	farm	dakahlia	E. coli	O125	E, CL, T, NA, CF, SXT, AM, CP, G, L, K, AK	1	1	1	1	1	1	1	1	1	1	1	1	Sul1- TetA (A)- ereA- blaTEM- qnrA	1	1	1	1	1
2	2023	farm	dakahlia	E. coli	O91	E, CL, T, NA, G, L, K, AK	1	1	0	0	1	1	0	1	1	0	1	1	TetA (A)- qnrA	0	1	0	1	0
3	2023	farm	dakahlia	E. coli	O91	E, CL, T, NA, CF, SXT, AM, CP, G, L, K, AK	1	1	1	1	1	1	1	1	1	1	1	1	Sul1- TetA (A)- blaTEM- qnrA	1	1	1	1	0
4	2023	farm	dakahlia	E. coli	O151	E, CL, T, NA, CF, SXT, K, AK	1	1	0	1	1	1	0	1	1	1	0	0	Sul1- TetA (A)- qnrA	1	1	0	1	0
5	2023	farm	dakahlia	E. coli	O125	E, NA, CF, SXT, AM, CP, G, L, K, AK	1	1	1	1	0	0	1	1	1	1	1	1	Sul1- blaTEM- qnrA	1	0	1	1	0
6	2023	farm	dakahlia	E. coli	O151	E, CL, T, NA, CF, SXT, K, AK	1	1	0	1	1	1	0	1	1	1	0	0	Sul1- TetA (A)- ereA- qnrA	1	1	0	1	1
7	2023	farm	dakahlia	E. coli	O125	E, AM, CP, G, L, K, AK	0	1	1	0	0	0	1	1	1	0	1	1	blaTEM- qnrA	0	0	1	1	0
8	2023	farm	dakahlia	E. coli	O6	E, CL, T, NA, CF, SXT, K, AK	1	1	0	1	1	1	0	1	1	1	0	0	Sul1- TetA (A)- qnrA	1	1	0	1	0
9	2023	farm	dakahlia	E. coli	O125	E, CL, T, NA, CF, SXT, AM, CP, G, L, K, AK	1	1	1	1	1	1	1	1	1	1	1	1	Sul1- TetA (A)- ereA- blaTEM- qnrA	1	1	1	1	1
10	2023	farm	dakahlia	E. coli	O144	E, AM, CP, G, L, K, AK	0	1	1	0	0	0	1	1	1	0	1	1	ereA- blaTEM- qnrA	0	0	1	1	1
11	2023	farm	dakahlia	E. coli	O28	E, CL, T, NA, CF, SXT, K, AK	1	1	0	1	1	1	0	1	1	1	0	0	Sul1- TetA (A)- qnrA	1	1	0	1	0
12	2023	farm	dakahlia	E. coli	O91	E, CL, T, NA, CF, SXT, AM, CP	1	1	1	1	1	1	1	1	0	1	0	0	Sul1- TetA (A)- blaTEM- qnrA	1	1	1	1	0
13	2023	farm	dakahlia	E. coli	O144	E, CL, T, NA, CF, SXT, AM, CP	1	1	1	1	1	1	1	1	0	1	0	0	Sul1- TetA (A)- blaTEM- qnrA	1	1	1	1	0
14	2023	farm	dakahlia	E. coli	O28	E, CL, T, NA, CF, SXT, AM	1	1	1	1	1	1	0	1	0	1	0	0	Sul1- TetA (A)- ereA- blaTEM- qnrA	1	1	1	1	1
15	2023	farm	dakahlia	E. coli	O151	E, CL, T, NA, CF, SXT, AM	1	1	1	1	1	1	0	1	0	1	0	0	Sul1- TetA (A)- blaTEM- qnrA	1	1	1	1	0
16	2023	farm	damietta	E. coli	O128	E, CL, T, NA, CF, SXT, AM, CP, G, L, K, AK	1	1	1	1	1	1	1	1	1	1	1	1	Sul1- TetA (A)- blaTEM- qnrA	1	1	1	1	0
17	2023	farm	damietta	E. coli	O142	E, CL, T, NA, CF, SXT	1	1	0	1	1	1	0	1	0	1	0	0	Sul1- TetA (A)- ereA- qnrA	1	1	0	1	1
18	2023	farm	damietta	E. coli	O166	E, CL, T, NA, CF, SXT, AM	1	1	1	1	1	1	0	1	0	1	0	0	Sul1- TetA (A)- blaTEM- qnrA	1	1	1	1	0
19	2023	farm	damietta	E. coli	O128	E, CL, T, NA, CF, SXT, AM	1	1	1	1	1	1	0	1	0	1	0	0	Sul1- TetA (A)- blaTEM- qnrA	1	1	1	1	0
20	2023	farm	damietta	E. coli	O142	E, CL, T, NA, CF, SXT, AM	1	1	1	1	1	1	0	1	1	1	0	0	Sul1- TetA (A)- ereA- blaTEM- qnrA	1	1	1	1	1
21	2023	farm	damietta	E. coli	O166	E, CL, T, NA, CF, SXT, K, AK	1	1	0	1	1	1	0	1	0	1	0	0	Sul1- TetA (A)- ereA- qnrA	1	1	0	1	1
22	2023	farm	damietta	E. coli	O128	E, CL, T, NA, CF, SXT, AM, CP, G	1	1	1	1	1	1	1	1	0	1	0	1	Sul1- TetA (A)- blaTEM- qnrA	1	1	1	1	0
23	2023	farm	damietta	E. coli	O86	E, CL, T, NA, CF, SXT, AM, CP, G	1	1	1	1	1	1	1	1	0	1	0	1	Sul1- TetA (A)- blaTEM- qnrA	1	1	1	1	0
24	2023	farm	damietta	E. coli	O1	E, CL, T, NA, CF, SXT, AM, CP, G, L, K, AK	1	1	1	1	1	1	1	1	1	1	1	1	Sul1- TetA (A)- blaTEM- qnrA	1	1	1	1	0
25	2023	farm	damietta	E. coli	O128	E, CL, T, NA, CF, SXT, AM, CP, G, L, K, AK	1	1	1	1	1	1	1	1	1	1	1	1	Sul1- TetA (A)- blaTEM- qnrA	1	1	1	1	0
26	2023	farm	damietta	E. coli	O128	E, CL, T, NA, SXT, AM, AK	1	1	1	1	1	1	0	0	1	0	0	0	Sul1- TetA (A)- ereA- blaTEM- qnrA	1	1	1	1	1
27	2023	farm	damietta	E. coli	O1	E, CL, T, NA, CF, SXT, AM, CP, G	1	1	1	1	1	1	1	1	0	1	0	1	Sul1- TetA (A)- blaTEM- qnrA	1	1	1	1	0
28	2023	farm	damietta	E. coli	O1	E, CL, T, NA, CF, SXT, AM	1	1	1	1	1	1	0	1	0	1	0	0	Sul1- TetA (A)- blaTEM- qnrA	1	1	1	1	0
29	2023	farm	damietta	E. coli	O86	E, CL, T, NA, CF, SXT, AM	1	1	1	1	1	1	0	1	0	1	0	0	Sul1- TetA (A)- ereA- blaTEM- qnrA	1	1	1	1	1
30	2023	farm	damietta	E. coli	O142	E, CL, T, NA, CF, SXT, K, AK	1	1	0	1	1	1	0	1	1	1	0	0	Sul1- TetA (A)- qnrA	1	1	0	1	0
31	2023	farm	damietta	E. coli	O86	E, CL, T, NA, CF, SXT, K, AK	1	1	0	1	1	1	0	1	1	1	0	0	Sul1- TetA (A)- ereA- qnrA	1	1	0	1	1
32	2023	farm	damietta	E. coli	O1	E, CL, T, NA, CF, SXT, K, AK	1	1	0	1	1	1	0	1	1	1	0	0	Sul1- TetA (A)- ereA- qnrA	1	1	0	1	1
33	2023	farm	port said	E. coli	O103	E, CL, T, NA, CF, SXT, AM, CP, G, L, K, AK	1	1	1	1	1	1	1	1	1	1	1	1	Sul1- TetA (A)- blaTEM- qnrA	1	1	1	1	0
34	2023	farm	port said	E. coli	O26	E, CL, T, NA, CF, SXT, AM, CP, G, L, K, AK	1	1	1	1	1	1	1	1	1	1	1	1	Sul1- TetA (A)- blaTEM- qnrA	1	1	1	1	0
35	2023	farm	port said	E. coli	O103	E, CL, T, NA, CF, SXT, AM	1	1	1	1	1	1	0	1	0	1	0	0	Sul1- TetA (A)- ereA- blaTEM- qnrA	1	1	1	1	1
36	2023	farm	port said	E. coli	O26	E, CL, T, NA, CF, SXT, AM, CP, G	1	1	1	1	1	1	1	1	0	1	0	1	Sul1- TetA (A)- ereA- blaTEM- qnrA	1	1	1	1	1
37	2023	farm	port said	E. coli	O158	E, CL, T, NA, CF, SXT, AM, K, AK	1	1	1	1	1	1	0	1	1	1	0	0	Sul1- TetA (A)- blaTEM- qnrA	1	1	1	1	0
38	2023	farm	port said	E. coli	O26	E, CL, T, NA, CF, SXT, AM, CP, G, L, K, AK	1	1	1	1	1	1	1	1	1	1	1	1	Sul1- TetA (A)- blaTEM- qnrA	1	1	1	1	0
39	2023	farm	port said	E. coli	O163	E, CL, T, NA, CF, SXT, AM, K, AK	1	1	1	1	1	1	0	1	0	1	0	0	Sul1- TetA (A)- ereA- blaTEM- qnrA	1	1	1	1	1
40	2023	farm	port said	E. coli	O103	E, CL, T, NA, CF, SXT, AM	1	1	1	1	1	1	0	1	1	1	0	0	Sul1- TetA (A)- blaTEM- qnrA	1	1	1	1	0
41	2023	farm	port said	E. coli	O86	E, CL, T, NA, CF, SXT, AM, CP, G, L, K, AK	1	1	1	1	1	1	1	1	1	1	1	1	Sul1- TetA (A)- ereA- blaTEM- qnrA	1	1	1	1	1
42	2023	farm	port said	E. coli	O26	E, CL, T, NA, CF, SXT, AM, CP, G	1	1	1	1	1	1	1	1	0	1	0	1	Sul1- TetA (A)- blaTEM- qnrA	1	1	1	1	0
43	2023	farm	port said	E. coli	O103	E, CL, T, NA, CF, SXT, AM	1	1	1	1	1	1	0	1	0	1	0	0	Sul1- TetA (A)- blaTEM- qnrA	1	1	1	1	0
44	2023	farm	port said	E. coli	O86	E, CL, T, NA, CF	1	1	0	0	1	1	0	1	0	1	0	0	TetA (A)- qnrA	0	1	0	1	0
45	2023	farm	port said	E. coli	O158	E, CL, T, NA, CF, SXT, AM, CP, G	1	1	1	1	1	1	1	1	0	1	0	1	Sul1- TetA (A)- blaTEM- qnrA	1	1	1	1	0
46	2023	farm	port said	E. coli	O1	E, CL, T, NA, CF, SXT, AM, CP, G	1	1	1	1	1	1	1	1	0	1	0	1	Sul1- TetA (A)- blaTEM- qnrA	1	1	1	1	0
47	2023	farm	port said	E. coli	O163	E, CL, T, SXT, AM, CP, G, L, K, AK	0	1	1	1	1	1	1	1	1	0	1	1	Sul1- TetA (A)- ereA- blaTEM- qnrA	1	1	1	1	1
48	2023	farm	port said	E. coli	O163	T, NA, CF, SXT, AM, CP, G, L, K, AK	1	0	1	1	0	1	1	1	1	1	1	1	Sul1- TetA (A)- blaTEM- qnrA	1	1	1	1	0
49	2023	farm	port said	E. coli	O26	E, CF, SXT, AM, CP, G, L, K, AK	0	1	1	1	0	0	1	1	1	1	1	1	Sul1- ereA- blaTEM- qnrA	1	0	1	1	1
50	2023	farm	port said	E. coli	O163	E, CL, T, NA, CF, SXT, AM, CP	1	1	1	1	1	1	1	1	0	1	0	0	Sul1- TetA (A)- blaTEM- qnrA	1	1	1	1	0
51	2022	farm	dakahlia	E. coli	O125	E, CL, T, NA, AM, CP, G, L, K	1	1	1	0	1	1	1	1	0	0	1	1	TetA (A)-blaTEM- qnrA	0	1	1	1	0
52	2022	farm	dakahlia	E. coli	O128	E, CL, T, NA, CF, SXT, AM	1	1	1	1	1	1	0	1	0	1	0	0	Sul1- TetA (A)- blaTEM- qnrA	1	1	1	1	0
53	2022	farm	dakahlia	E. coli	O91	E, CL, T, NA, CF, SXT, AM, CP, G, L	1	1	1	1	1	1	1	1	0	1	1	1	Sul1- TetA (A)- blaTEM- qnrA	1	1	1	1	0
54	2022	farm	dakahlia	E. coli	O1	E, CL, T, NA, CF, SXT, AM, CP, G, L, K, AK	1	1	1	1	1	1	1	1	1	1	1	1	Sul1- TetA (A)- blaTEM- qnrA	1	1	1	1	0
55	2022	farm	dakahlia	E. coli	O125	E, CL, T, NA, CF, SXT	1	1	0	1	1	1	0	1	0	1	0	0	Sul1- TetA (A)- ereA- qnrA	1	1	0	1	1
56	2022	farm	dakahlia	E. coli	O125	E, CL, T, NA, CF, SXT, AM, L, K, AK	1	1	1	1	1	1	0	1	1	1	1	0	Sul1- TetA (A)- ereA- blaTEM- qnrA	1	1	1	1	1
57	2022	farm	dakahlia	E. coli	O1	E, CL, T, NA	1	1	0	0	1	1	0	1	0	0	0	0	TetA (A)- ereA- qnrA	0	1	0	1	1
58	2022	farm	dakahlia	E. coli	O128	E, CL, T, NA, CF, SXT, AM	1	1	1	1	1	1	0	1	0	1	0	0	Sul1- TetA (A)- ereA- blaTEM- qnrA	1	1	1	1	1
59	2022	farm	dakahlia	E. coli	O91	E, CL, T, NA, CF, SXT, AM, L, K, AK	1	1	1	1	1	1	0	1	1	1	1	0	Sul1- TetA (A)- ereA- blaTEM- qnrA	1	1	1	1	1
60	2022	farm	dakahlia	E. coli	O125	E, CL, T, NA, CF, SXT, AM	1	1	1	1	1	1	0	1	0	1	0	0	Sul1- TetA (A)- ereA- blaTEM- qnrA	1	1	1	1	1
61	2022	farm	dakahlia	E. coli	O91	NA, CF, SXT, AM, L, K, AK	1	0	1	1	0	0	0	1	1	1	1	0	Sul1- blaTEM- qnrA	1	0	1	1	0
62	2022	farm	dakahlia	E. coli	O128	E, CL, T, NA, CF, SXT, AM, CP, G, L, K, AK	1	1	1	1	1	1	1	1	1	1	1	1	Sul1- TetA (A)- blaTEM- qnrA	1	1	1	1	0
63	2022	farm	dakahlia	E. coli	O91	E, CL, T, NA, CF, SXT, AM	1	1	1	1	1	1	0	1	0	1	0	0	Sul1- TetA (A)- blaTEM- qnrA	1	1	1	1	0
64	2022	farm	dakahlia	E. coli	O125	CL, T, NA, CF, SXT	1	0	0	1	1	1	0	1	0	1	0	0	Sul1- TetA (A)- qnrA	1	1	0	1	0
65	2022	farm	dakahlia	E. coli	O28	E, CL, T, NA, CF, SXT, AM, L, K, AK	1	1	1	1	1	1	0	1	1	1	1	0	Sul1- TetA (A)- blaTEM- qnrA	1	1	1	1	0
66	2022	farm	dakahlia	E. coli	O28	E, CL, T, NA, CF, SXT, AM, CP, G	1	1	1	1	1	1	1	1	0	1	0	1	Sul1- TetA (A)- blaTEM- qnrA	1	1	1	1	0
67	2022	farm	dakahlia	E. coli	O1	E, CL, T, NA, AM, CP, G, L, K	1	1	1	0	1	1	1	1	0	0	1	1	TetA (A)- blaTEM- qnrA	0	1	1	1	0
68	2022	farm	dakahlia	E. coli	O128	E, CL, T, NA, CF, SXT, AM, L, K, AK	1	1	1	1	1	1	0	1	1	1	1	0	Sul1- TetA (A)- ereA- blaTEM- qnrA	1	1	1	1	1
69	2022	farm	damietta	E. coli	O128	E, CL, T, NA, CF, L, K, AK	1	1	0	0	1	1	0	1	1	1	1	0	TetA (A)- qnrA	0	1	0	1	0
70	2022	farm	damietta	E. coli	O124	E, CL, T, NA, CF, SXT, AM, L, K, AK	1	1	1	1	1	1	0	1	1	1	1	0	Sul1- TetA (A)- blaTEM- qnrA	1	1	1	1	0
71	2022	farm	damietta	E. coli	O128	E, CL, T, NA, CF, SXT, AM, L, K, AK	1	1	1	1	1	1	0	1	1	1	1	0	Sul1- TetA (A)- blaTEM- qnrA	1	1	1	1	0
72	2022	farm	damietta	E. coli	O128	E, CL, T, NA, CF, SXT, AM, CP, G, L, K, AK	1	1	1	1	1	1	1	1	1	1	1	1	Sul1- TetA (A)- blaTEM- qnrA	1	1	1	1	0
73	2022	farm	damietta	E. coli	O128	E, CL, CF, SXT, AM, CP, G, L, K	0	1	1	1	1	0	1	1	0	1	1	1	Sul1- blaTEM	1	0	1	0	0
74	2022	farm	damietta	E. coli	O124	T, NA, CF, SXT, AM, CP, G, L, K, AK	1	0	1	1	0	1	1	1	1	1	1	1	Sul1- TetA (A)- blaTEM- qnrA	1	1	1	1	0
75	2022	farm	damietta	E. coli	O144	E, CL, T, NA, CF, SXT, AM, CP	1	1	1	1	1	1	1	1	0	1	0	0	Sul1- TetA (A)- blaTEM- qnrA	1	1	1	1	0
76	2022	farm	damietta	E. coli	O128	E, CL, T, NA, CF, SXT	1	1	0	1	1	1	0	1	0	1	0	0	Sul1- TetA (A)- qnrA	1	1	0	1	0
77	2022	farm	damietta	E. coli	O144	E, CL, T, NA, CF, SXT	1	1	0	1	1	1	0	1	0	1	0	0	Sul1- TetA (A)- qnrA	1	1	0	1	0
78	2022	farm	damietta	E. coli	O124	E, CL, T, NA, CF, SXT, AM, CP, G, L, K, AK	1	1	1	1	1	1	1	1	1	1	1	1	Sul1- TetA (A)- blaTEM- qnrA	1	1	1	1	0
79	2022	farm	damietta	E. coli	O144	E, CL, T, NA, CF, SXT, AM, CP, G, L, K, AK	1	1	1	1	1	1	1	1	1	1	1	1	Sul1- TetA (A)- blaTEM- qnrA	1	1	1	1	0
80	2022	farm	damietta	E. coli	O128	E, CL, T, NA, CF, SXT, AM, CP, G, L, K, AK	1	1	1	1	1	1	1	1	1	1	1	1	Sul1- TetA (A)- ereA- blaTEM- qnrA	1	1	1	1	1
81	2022	farm	damietta	E. coli	O124	E, CL, T, NA, CF, SXT, AM, CP, G, AK	1	1	1	1	1	1	1	0	1	1	0	1	Sul1- TetA (A)- blaTEM- qnrA	1	1	1	1	0
82	2022	farm	damietta	E. coli	O166	E, CL, T, NA, CF, SXT, AM, CP, G, AK	1	1	1	1	1	1	1	0	1	1	0	1	Sul1- TetA (A)- blaTEM- qnrA	1	1	1	1	0
83	2022	farm	damietta	E. coli	O124	E, CL, T, NA, CF, SXT, CP, G, L, K, AK	1	1	0	1	1	1	1	1	1	1	0	1	Sul1- TetA (A)- qnrA	1	1	0	1	0
84	2022	farm	damietta	E. coli	O91	E, CL, T, NA, CF, SXT, AM, CP, G, AK	1	1	1	1	1	1	1	0	1	1	0	1	Sul1- TetA (A)- blaTEM- qnrA	1	1	1	1	0
85	2022	farm	damietta	E. coli	O166	E, CL, T, NA, CF, SXT	1	1	0	1	1	1	0	1	0	1	0	0	Sul1- TetA (A)- ereA- qnrA	1	1	0	1	1
86	2022	farm	damietta	E. coli	O6	E, CL, T, NA, CF, SXT, AM, CP	1	1	1	1	1	1	1	1	0	1	0	0	Sul1- TetA (A)- blaTEM- qnrA	1	1	1	1	0
87	2022	farm	port said	E. coli	O91	E, CL, T, NA, CF, SXT, AM, CP, G, L, K, AK	1	1	1	1	1	1	1	1	1	1	1	1	Sul1- TetA (A)- blaTEM- qnrA	1	1	1	1	0
88	2022	farm	port said	E. coli	O63	E, CL, T, NA, CF, SXT, G, L, K, AK	1	1	0	1	1	1	0	1	1	1	1	1	Sul1- TetA (A)- qnrA	1	1	0	1	0
89	2022	farm	port said	E. coli	O91	E, CL, T, NA, CF, SXT, G, L, K	1	1	0	1	1	1	0	1	0	1	1	1	Sul1- TetA (A)- qnrA	1	1	0	1	0
90	2022	farm	port said	E. coli	O55	E, CL, T, NA, CF, SXT, AM, CP, G, L, K, AK	1	1	1	1	1	1	1	1	1	1	1	1	Sul1- TetA (A)- ereA- blaTEM- qnrA	1	1	1	1	1
91	2022	farm	port said	E. coli	O166	E, CL, T, NA, CF, SXT, G, L, K, AK	1	1	0	1	1	1	0	1	1	1	1	1	Sul1- TetA (A)- qnrA	1	1	0	1	0
92	2022	farm	port said	E. coli	O91	E, CL, T, NA, CF, SXT, G, L, K	1	1	0	1	1	1	0	1	0	1	1	1	Sul1- TetA (A)- qnrA	1	1	0	1	0
93	2022	farm	port said	E. coli	O55	E, CL, T, NA, CF, SXT, AM, CP, G, L, K, AK	1	1	1	1	1	1	1	1	1	1	1	1	Sul1- TetA (A)- ereA- blaTEM- qnrA	1	1	1	1	1
94	2022	farm	port said	E. coli	O91	E, CL, T, NA, CF, SXT, G, L, K	1	1	0	1	1	1	0	1	0	1	1	1	Sul1- TetA (A)- qnrA	1	1	0	1	0
95	2022	farm	port said	E. coli	O55	E, CL, T, NA, CF, SXT, G, L, K	1	1	0	1	1	1	0	1	0	1	1	1	Sul1- TetA (A)- qnrA	1	1	0	1	0
96	2022	farm	port said	E. coli	O91	E, CL, T, CF, SXT, G	0	1	0	1	1	1	0	1	0	1	0	1	Sul1- TetA (A)	1	1	0	0	0
97	2022	farm	port said	E. coli	O91	E, CL, T, NA, CF, SXT, G, L, K, AK	1	1	0	1	1	1	0	1	1	1	1	1	Sul1- TetA (A)- qnrA	1	1	0	1	0
98	2022	farm	port said	E. coli	O55	E, CL, T, CF, SXT, G, L, K, AK	0	1	0	1	1	1	0	1	1	1	1	1	Sul1- TetA (A)	1	1	0	0	0
99	2022	farm	port said	E. coli	O91	E, CL, T, NA, CF, SXT, AM, CP, G, AK	1	1	1	1	1	1	1	0	1	1	0	1	Sul1- TetA (A)- ereA- blaTEM- qnrA	1	1	1	1	1
100	2022	farm	port said	E. coli	O86	E, CL, T, NA, CF, SXT, AM, CP, G, L, K	1	1	1	1	1	1	1	1	0	1	1	1	Sul1- TetA (A)- blaTEM- qnrA	1	1	1	1	0
101	2022	farm	port said	E. coli	O55	E, CL, T, NA, CF, SXT, CP, L, K, AK	1	1	0	1	1	1	1	1	1	1	1	0	Sul1- TetA (A)- qnrA	1	1	0	1	0
102	2022	farm	port said	E. coli	O91	E, CL, T, NA, CF, SXT, AM, CP, G, L, K, AK	1	1	1	1	1	1	1	1	1	1	1	1	Sul1- TetA (A)- blaTEM- qnrA	1	1	1	1	0
103	2021	farm	dakahlia	E. coli	O125	E, CL, T, NA, CF, SXT, AM, CP, G, L, K, AK	1	1	1	1	1	1	1	1	1	1	1	1	Sul1- TetA (A)- blaTEM- qnrA	1	1	1	1	0
104	2021	farm	dakahlia	E. coli	O128	E, CL, T, NA, CF, SXT, AM, CP, G, L	1	1	1	1	1	1	1	1	0	1	1	1	Sul1- TetA (A)- ereA- blaTEM- qnrA	1	1	1	1	1
105	2021	farm	dakahlia	E. coli	O91	E, CL, T, NA, CF, SXT, AM, CP, G, L, K, AK	1	1	1	1	1	1	1	1	1	1	1	1	Sul1- TetA (A)- blaTEM- qnrA	1	1	1	1	0
106	2021	farm	dakahlia	E. coli	O125	E, CL, T, NA, CF, SXT, AM, CP, G, L, K, AK	1	1	1	1	1	1	1	1	0	1	1	1	Sul1- TetA (A)- blaTEM- qnrA	1	1	1	1	0
107	2021	farm	dakahlia	E. coli	O128	E, CL, T, NA, CF, SXT, AM, G, L	1	1	1	1	1	1	0	1	0	1	1	1	Sul1- ereA- blaTEM- qnrA	1	0	1	1	1
108	2021	farm	dakahlia	E. coli	O91	E, CL, T, NA, CF, SXT, AM	1	1	1	1	1	1	0	1	1	1	0	0	Sul1- TetA (A)- ereA- blaTEM- qnrA	1	1	1	1	1
109	2021	farm	dakahlia	E. coli	O125	E, CL, T, NA, CF, SXT, AM, CP, G, L	1	1	1	1	1	1	1	1	0	1	1	1	TetA (A)- blaTEM- qnrA	0	1	1	1	0
110	2021	farm	dakahlia	E. coli	O91	E, CL, T, NA, CF, SXT, AM, CP, G, L, K, AK	1	1	1	1	1	1	1	1	1	1	1	1	Sul1- TetA (A)- blaTEM- qnrA	1	1	1	1	0
111	2021	farm	dakahlia	E. coli	O6	E, CL, T, NA, CF, SXT, AM, CP, G, L, K, AK	1	1	1	1	1	1	1	1	1	1	1	1	Sul1- TetA (A)- ereA- blaTEM- qnrA	1	1	1	1	1
112	2021	farm	dakahlia	E. coli	O91	E, CL, T, NA, CF, SXT, AM, CP, G, L, K, AK	1	1	1	1	1	1	1	1	1	1	1	1	Sul1- TetA (A)- blaTEM- qnrA	1	1	1	1	0
113	2021	farm	dakahlia	E. coli	O6	E, CL, T, NA, CF, SXT, AM, CP, G, L	1	1	1	1	1	1	1	1	0	1	1	1	Sul1- TetA (A)- blaTEM- qnrA	1	1	1	1	0
114	2021	farm	dakahlia	E. coli	O91	E, CL, T, NA, CF	1	1	0	0	1	1	0	1	0	1	0	0	TetA (A)- qnrA	0	1	0	1	0
115	2021	farm	dakahlia	E. coli	O128	E, CL, T, NA, CF	1	1	0	0	1	1	0	1	0	1	0	0	TetA (A)- qnrA	0	1	0	1	0
116	2021	farm	damietta	E. coli	O128	E, CL, T, NA, CF	1	1	0	0	1	1	0	1	0	1	0	0	TetA (A)- qnrA	0	1	0	1	0
117	2021	farm	damietta	E. coli	O26	E, CL, T, NA, CF, SXT, AM, CP, G, L, K	1	1	1	1	1	1	1	1	0	1	1	1	Sul1- ereA- blaTEM- qnrA	1	0	1	1	1
118	2021	farm	damietta	E. coli	O63	E, CL, T, NA, CF, SXT, AM, CP, G, L, K	1	1	1	1	1	1	1	1	0	1	1	1	Sul1- TetA (A)- blaTEM- qnrA	1	1	1	1	0
119	2021	farm	damietta	E. coli	O128	E, CL, T, NA, CF, SXT, AM	1	1	1	1	1	1	0	1	0	1	0	0	Sul1- TetA (A)- ereA- blaTEM- qnrA	1	1	1	1	1
120	2021	farm	damietta	E. coli	O128	E, CL, T, NA, CF, SXT, AM	1	1	1	1	1	1	0	1	0	1	0	0	TetA (A)- blaTEM- qnrA	0	1	1	1	0
121	2021	farm	damietta	E. coli	O128	E, CL, T, NA, CF, SXT, AM, CP, G, L, K, AK	1	1	1	1	1	1	1	1	0	1	1	1	Sul1- blaTEM- qnrA	1	0	1	1	0
122	2021	farm	damietta	E. coli	O63	E, CL, T, NA, CF, SXT, AM, CP, G, L	1	1	1	1	1	1	1	1	0	1	1	1	Sul1- TetA (A)- ereA- blaTEM- qnrA	1	1	1	1	1
123	2021	farm	damietta	E. coli	O26	E, CL, T, NA, CF	1	1	0	0	1	1	0	1	0	1	0	0	TetA (A)- qnrA	0	1	0	1	0
124	2021	farm	damietta	E. coli	O26	E, CL, T, NA, CF, SXT, AM, CP, G, L, K	1	1	1	1	1	1	1	1	0	1	1	1	Sul1- TetA (A)- blaTEM- qnrA	1	1	1	1	0
125	2021	farm	damietta	E. coli	O142	E, CL, T, NA, CF, SXT, AM, CP	1	1	1	1	1	1	1	1	0	1	0	0	Sul1- TetA (A)- ereA- blaTEM- qnrA	1	1	1	1	1
126	2021	farm	damietta	E. coli	O128	E, CL, T, NA, CF, SXT, AM, CP, G, L	1	1	1	1	1	1	1	1	0	1	1	1	Sul1- TetA (A)- blaTEM- qnrA	1	1	1	1	0
127	2021	farm	damietta	E. coli	O63	E, CL, T, NA, CF, SXT	1	1	0	1	1	1	0	1	0	1	0	0	Sul1- TetA (A)- qnrA	1	1	0	1	0
128	2021	farm	damietta	E. coli	O26	E, CL, T, NA, CF, SXT	1	1	0	1	1	1	0	1	0	1	0	0	Sul1- TetA (A)- qnrA	1	1	0	1	0
129	2021	farm	damietta	E. coli	O128	E, CL, T, NA, CF, SXT, AM, CP, G, L	1	1	1	1	1	1	1	1	0	1	1	1	Sul1- TetA (A)- blaTEM- qnrA	1	1	1	1	0
130	2021	farm	damietta	E. coli	O142	E, CL, T, NA, CF, SXT, AM	1	1	1	1	1	1	0	1	0	1	0	0	Sul1- TetA (A)- ereA- blaTEM- qnrA	1	1	1	1	1
131	2021	farm	damietta	E. coli	O26	E, CL, T, NA, CF, SXT, AM, CP	1	1	1	1	1	1	1	1	0	1	0	0	Sul1- TetA (A)- blaTEM- qnrA	1	1	1	1	0
132	2021	farm	port said	E. coli	O91	E, CL, T, NA, CF, SXT	1	1	0	1	1	1	0	1	0	1	0	0	Sul1- TetA (A)- qnrA	1	1	0	1	0
133	2021	farm	port said	E. coli	O128	E, CL, T, NA, CF, SXT, AM, CP, G, L	1	1	1	1	1	1	1	1	0	1	1	1	Sul1- TetA (A)- qnrA	1	1	0	1	0
134	2021	farm	port said	E. coli	O55	E, CL, T, NA, CF, SXT, AM, CP, G, L, K, AK	1	1	1	1	1	1	1	1	1	1	1	1	Sul1- TetA (A)- ereA- blaTEM- qnrA	1	1	1	1	1
135	2021	farm	port said	E. coli	O128	E, CL, T, NA, CF, SXT, AM, CP, G	1	1	1	1	1	1	1	1	0	1	0	1	Sul1- TetA (A)- ereA- blaTEM- qnrA	1	1	1	1	1
136	2021	farm	port said	E. coli	O1	E, CL, T, NA, CF, SXT	1	1	0	1	1	1	0	1	0	1	0	0	Sul1- TetA (A)-qnrA	1	1	0	1	0
137	2021	farm	port said	E. coli	O91	E, CL, T, NA, CF, SXT	1	1	0	1	1	1	0	1	0	1	0	0	Sul1- TetA (A)- qnrA	1	1	0	1	0
138	2021	farm	port said	E. coli	O55	E, CL, T, NA, CF, SXT, AM, CP, G, L	1	1	1	1	1	1	1	1	1	1	1	1	Sul1- blaTEM- qnrA	1	0	1	1	0
139	2021	farm	port said	E. coli	O128	E, CL, T, NA, CF, SXT, AM, CP, G, L, K, AK	1	1	1	1	1	1	1	1	0	1	1	1	Sul1- TetA (A)- ereA- blaTEM- qnrA	1	1	1	1	1
140	2021	farm	port said	E. coli	O124	E, CL, T, NA, CF, SXT, AM, CP, G	1	1	1	1	1	1	1	1	0	1	0	1	Sul1- TetA (A)- ereA- blaTEM- qnrA	1	1	1	1	1
141	2021	farm	port said	E. coli	O128	E, CL, T, NA, CF, SXT, AM, CP, G, L	1	1	1	1	1	1	1	1	0	1	1	1	Sul1- TetA (A)- ereA- blaTEM- qnrA	1	1	1	1	1
142	2021	farm	port said	E. coli	O55	E, CL, T, NA, CF, SXT, AM, CP	1	1	1	1	1	1	1	1	0	1	0	0	Sul1- blaTEM- qnrA	1	0	1	1	0
143	2021	farm	port said	E. coli	O1	E, CL, T, NA, CF, SXT, AM	1	1	1	1	1	1	0	1	0	1	0	0	Sul1- TetA (A)- blaTEM- qnrA	1	1	1	1	0
144	2021	farm	port said	E. coli	O128	E, CL, T, NA, CF, SXT, AM, CP, G	1	1	1	1	1	1	1	1	0	1	0	1	Sul1- TetA (A)- ereA- blaTEM- qnrA	1	1	1	1	1
145	2021	farm	port said	E. coli	O124	E, CL, T, NA, CF, SXT, AM	1	1	1	1	1	1	0	1	0	1	0	0	Sul1- TetA (A)- blaTEM- qnrA	1	1	1	1	0
146	2021	farm	port said	E. coli	O128	E, CL, T, NA, CF, SXT, AM, CP, G	1	1	1	1	1	1	1	1	0	1	0	1	Sul1- TetA (A)- blaTEM- qnrA	1	1	1	1	0
147	2021	farm	port said	E. coli	O128	E, CL, T, NA, CF, SXT	1	1	0	1	1	1	0	1	0	1	0	0	Sul1- TetA (A)- qnrA	1	1	0	1	0
148	2021	farm	port said	E. coli	O91	E, CL, T, NA, CF, SXT, AM, CP, G	1	1	1	1	1	1	1	1	0	1	0	1	Sul1- TetA (A)- ereA- blaTEM- qnrA	1	1	1	1	1
149	2020	farm	dakahlia	E. coli	O125	E, CL, T, NA, CF, SXT, AM, CP, G, L, K	1	1	1	1	1	1	1	1	0	1	1	1	Sul1- TetA (A)- ereA- blaTEM- qnrA	1	1	1	1	1
150	2020	farm	dakahlia	E. coli	O86	E, CL, T, NA, AM, CP, G, L, K, AK	1	1	1	0	1	1	1	1	1	0	1	1	TetA (A)- ereA- blaTEM- qnrA	0	1	1	1	1
151	2020	farm	dakahlia	E. coli	O125	E, CL, T, NA, CF, SXT, AM, CP, K	1	1	1	1	1	1	1	1	0	1	0	0	Sul1- TetA (A)- ereA- qnrA	1	1	0	1	1
152	2020	farm	dakahlia	E. coli	O86	E, CL, T, NA, CF, G, L, K, AK	1	1	0	0	1	1	0	1	1	1	1	1	TetA (A)- ereA- qnrA	0	1	0	1	1
153	2020	farm	dakahlia	E. coli	O125	E, CL, T, NA, CF, SXT, AM, CP, G, L, K	1	1	1	1	1	1	1	1	0	1	1	1	Sul1- TetA (A)- ereA- blaTEM- qnrA	1	1	1	1	1
154	2020	farm	dakahlia	E. coli	O128	E, CL, T, NA, CF, SXT, AM, CP, G, L, K, AK	1	1	1	1	1	1	1	1	1	1	1	1	Sul1- TetA (A)- blaTEM	1	1	1	0	0
155	2020	farm	dakahlia	E. coli	O86	E, CL, T, NA, CF, G, L, K, AK	1	1	0	0	1	1	0	1	1	1	1	1	TetA (A)-qnrA	0	1	0	1	0
156	2020	farm	dakahlia	E. coli	O125	E, CL, T, NA, CF, SXT, AM, CP, G, L	1	1	1	1	1	1	1	1	0	1	1	1	Sul1- TetA (A)- blaTEM- qnrA	1	1	1	1	0
157	2020	farm	dakahlia	E. coli	O128	E, CL, T, NA, CF, SXT, AM, CP, G, L, K	1	1	1	1	1	1	1	1	0	1	1	1	Sul1- TetA (A)- ereA-qnrA	1	1	0	1	1
158	2020	farm	dakahlia	E. coli	O144	E, CL, T, NA, CF, SXT, AM	1	1	1	1	1	1	0	1	0	1	0	0	Sul1- TetA (A)- blaTEM- qnrA	1	1	1	1	0
159	2020	farm	dakahlia	E. coli	O144	E, CL, T, NA, CF, G, L, K, AK	1	1	0	0	1	1	0	1	1	1	1	1	TetA (A)- qnrA	0	1	0	1	0
160	2020	farm	dakahlia	E. coli	O91	E, CL, T, NA, CF, SXT, AM	1	1	1	1	1	1	0	1	0	1	0	0	Sul1- TetA (A)- blaTEM	1	1	1	0	0
161	2020	farm	dakahlia	E. coli	O91	E, CL, T, NA, CF, SXT, AM, CP, G, L, K, AK	1	1	1	1	1	1	1	1	1	1	1	1	Sul1- TetA (A)- blaTEM- qnrA	1	1	1	1	0
162	2020	farm	dakahlia	E. coli	O91	E, CL, T, NA, CF, SXT, AM	1	1	1	1	1	1	0	1	0	1	0	0	Sul1- TetA (A)- ereA- blaTEM- qnrA	1	1	1	1	1
163	2020	farm	dakahlia	E. coli	O144	E, CL, T, NA, CF, SXT, AM	1	1	1	1	1	1	0	1	0	1	0	0	Sul1- TetA (A)- blaTEM- qnrA	1	1	1	1	0
164	2020	farm	dakahlia	E. coli	O86	E, CL, T, NA, CF, SXT, AM, CP, G, L, K, AK	1	1	1	1	1	1	1	1	1	1	1	1	Sul1- TetA (A)- ereA- blaTEM	1	1	1	0	1
165	2020	farm	dakahlia	E. coli	O128	E, CL, T, NA, CF, SXT, AM, CP, G, L, K, AK	1	1	1	1	1	1	1	1	1	1	1	1	Sul1- TetA (A)- blaTEM- qnrA	1	1	1	1	0
166	2020	farm	damietta	E. coli	O26	E, CL, T, NA, CF, SXT, AM, CP, G, L, K, AK	1	1	1	1	1	1	1	1	1	1	1	1	Sul1- TetA (A)- qnrA	1	1	0	1	0
167	2020	farm	damietta	E. coli	O26	E, CL, T, NA, CF, SXT, AM, CP, AK	1	1	1	1	1	1	1	0	1	1	0	0	Sul1- TetA (A)- blaTEM- qnrA	1	1	1	1	0
168	2020	farm	damietta	E. coli	O26	E, CL, T, NA, CF, SXT, AM, CP, G, L	1	1	1	1	1	1	1	1	0	1	1	1	Sul1- TetA (A)- blaTEM- qnrA	1	1	1	1	0
169	2020	farm	damietta	E. coli	O151	E, CL, T, NA, CF, SXT, AM, CP, G	1	1	1	1	1	1	1	1	0	1	0	1	Sul1- TetA (A)- blaTEM- qnrA	1	1	1	1	0
170	2020	farm	damietta	E. coli	O28	E, CL, T, NA, CF, SXT	1	1	0	1	1	1	0	1	0	1	0	0	Sul1- TetA (A)- qnrA	1	1	0	1	0
171	2020	farm	damietta	E. coli	O151	E, CL, T, NA, CF, SXT	1	1	0	1	1	1	0	1	0	1	0	0	Sul1- TetA (A)- qnrA	1	1	0	1	0
172	2020	farm	damietta	E. coli	O142	E, CL, T, NA, AM	1	1	1	0	1	1	0	1	0	0	0	0	TetA (A)- ereA- blaTEM- qnrA	0	1	1	1	1
173	2020	farm	damietta	E. coli	O166	E, CL, T, NA, CF, SXT, AM, CP, G, L, K, AK	1	1	1	1	1	1	1	1	1	1	1	1	Sul1- TetA (A)- ereA- blaTEM- qnrA	1	1	1	1	1
174	2020	farm	damietta	E. coli	O28	E, CL, T, NA, CF, SXT, AM, CP, G	1	1	1	1	1	1	1	1	0	1	0	1	Sul1- TetA (A)- ereA- blaTEM- qnrA	1	1	1	1	1
175	2020	farm	damietta	E. coli	O151	E, CL, T, NA, CF, SXT	1	1	0	1	1	1	0	1	0	1	0	0	Sul1- TetA (A)- ereA- qnrA	1	1	0	1	1
176	2020	farm	damietta	E. coli	O28	E, CL, T, NA, CF, SXT, AM, CP, G	1	1	1	1	1	1	1	1	0	1	0	1	Sul1- TetA (A)- blaTEM- qnrA	1	1	1	1	0
177	2020	farm	damietta	E. coli	O166	E, CL, T, NA, CF, SXT, AM, CP, G, L, K, AK	1	1	1	1	1	1	1	1	1	1	1	1	Sul1- TetA (A)- blaTEM- qnrA	1	1	1	1	0
178	2020	farm	damietta	E. coli	O26	E, CL, T, NA, CF, SXT, AM, CP, G, L	1	1	1	1	1	1	1	1	0	1	1	1	Sul1- TetA (A)- blaTEM- qnrA	1	1	1	1	0
179	2020	farm	damietta	E. coli	O28	E, CL, T, NA, CF, SXT, G, L	1	1	0	1	1	1	0	1	0	1	1	1	Sul1- TetA (A)- ereA- qnrA	1	1	0	1	1
180	2020	farm	damietta	E. coli	O26	E, CL, T, NA, CF, SXT, AM, K, Ak	1	1	1	1	1	1	0	1	1	1	0	0	Sul1- TetA (A)- blaTEM- qnrA	1	1	1	1	0
181	2020	farm	damietta	E. coli	O1	E, CL, T, NA, CF, SXT, AM, CP, G, L, AK	1	1	1	1	1	1	1	0	1	1	1	1	Sul1- TetA (A)- blaTEM- qnrA	1	1	1	1	0
182	2020	farm	damietta	E. coli	O28	E, CL, T, NA, CF, SXT, AM, CP, G, L, AK	1	1	1	1	1	1	1	0	1	1	1	1	Sul1- TetA (A)- ereA- blaTEM- qnrA	1	1	1	1	1
183	2020	farm	damietta	E. coli	O1	E, CL, T, NA, SXT	1	1	0	1	1	1	0	1	0	0	0	0	Sul1- TetA (A)- qnrA	1	1	0	1	0
184	2020	farm	port said	E. coli	O91	E, CL, T, NA, CF, SXT, AM, CP, G, L, K, AK	1	1	1	1	1	1	1	1	1	1	1	1	Sul1- TetA (A)- ereA- blaTEM- qnrA	1	1	1	1	1
185	2020	farm	port said	E. coli	O86	E, T, NA, SXT, AM, CP, G, L	1	1	1	1	0	1	1	1	0	0	1	1	Sul1- TetA (A)- blaTEM- qnrA	1	1	1	1	0
186	2020	farm	port said	E. coli	O86	E, CL, T, NA, CF, SXT, AM, CP, G	1	1	1	1	1	1	1	1	0	1	0	1	Sul1- TetA (A)- ereA- blaTEM- qnrA	1	1	1	1	1
187	2020	farm	port said	E. coli	O91	E, CL, T, NA, CF, SXT, AM, CP, G, L, K, AK	1	1	1	1	1	1	1	1	1	1	1	1	Sul1- TetA (A)- blaTEM- qnrA	1	1	1	1	0
188	2020	farm	port said	E. coli	O91	E, CL, T, NA, CF, SXT, AM, CP, G, L, K, AK	1	1	1	1	1	1	1	1	1	1	1	1	Sul1- TetA (A)- ereA- blaTEM- qnrA	1	1	1	1	1
189	2020	farm	port said	E. coli	O91	E, CL, T, NA, CF, SXT, AM, CP, G	1	1	1	1	1	1	1	1	0	1	0	1	Sul1- TetA (A)- blaTEM- qnrA	1	1	1	1	0
190	2020	farm	port said	E. coli	O86	E, CL, T, NA, CF, SXT, AM, CP, G, L, K, AK	1	1	1	1	1	1	1	1	1	1	1	1	Sul1- TetA (A)- ereA- blaTEM- qnrA	1	1	1	1	1
191	2020	farm	port said	E. coli	O86	E, CL, T, NA, SXT, AM, CP, G, L, K, AK	1	1	1	1	1	1	1	1	1	0	1	1	Sul1- TetA (A)- blaTEM- qnrA	1	1	1	1	0
192	2020	farm	port said	E. coli	O166	E, CL, T, NA, AM, CP, G	1	1	1	0	1	1	1	1	0	0	0	1	TetA (A)- ereA- blaTEM- qnrA	0	1	1	1	1
193	2020	farm	port said	E. coli	O91	E, CL, T, NA, CF, SXT, AM	1	1	1	1	1	1	0	1	0	1	0	0	Sul1- TetA (A)- blaTEM- qnrA	1	1	1	1	0
194	2020	farm	port said	E. coli	O86	E, CL, T, NA, CF, SXT, AM, CP, G	1	1	1	1	1	1	1	1	0	1	0	1	Sul1- TetA (A)- blaTEM- qnrA	1	1	1	1	0
195	2020	farm	port said	E. coli	O91	E, CL, T, NA, CF, SXT, AM	1	1	1	1	1	1	0	1	0	1	0	0	Sul1- TetA (A)- blaTEM- qnrA	1	1	1	1	0
196	2020	farm	port said	E. coli	O166	E, T, NA, CF, SXT, AM, CP, G	1	1	1	1	0	1	1	1	0	1	0	1	Sul1- TetA (A)- ereA- blaTEM- qnrA	1	1	1	1	1
197	2020	farm	port said	E. coli	O86	E, CL, T, NA, CF, SXT, L, K	1	1	0	1	1	1	0	1	0	1	1	0	Sul1- TetA (A)- qnrA	1	1	0	1	0
198	2020	farm	port said	E. coli	O166	E, CL, T, NA, SXT, AM	1	1	1	1	1	1	0	1	0	0	0	0	Sul1- TetA (A)- blaTEM- qnrA	1	1	1	1	0
199	2019	farm	dakahlia	E. coli	O55	E, CL, T, NA, CF, SXT, AM, CP, G, L, K, AK	1	1	1	1	1	1	1	1	1	1	1	1	Sul1- TetA (A)- ereA- blaTEM- qnrA	1	1	1	1	1
200	2019	farm	dakahlia	E. coli	O91	E, CL, T, NA, CF, SXT, AM, CP, G, L	1	1	1	1	1	1	1	1	0	1	1	1	Sul1- TetA (A)- ereA- blaTEM- qnrA	1	1	1	1	1
201	2019	farm	dakahlia	E. coli	O91	E, CL, T, NA, CF, SXT, AM, K, AK	1	1	1	1	1	1	0	1	1	1	0	0	Sul1- TetA (A)- ereA- blaTEM- qnrA	1	1	1	1	1
202	2019	farm	dakahlia	E. coli	O91	E, CL, T, NA, SXT, CP, G, L, K	1	1	0	1	1	1	1	1	0	0	1	1	Sul1- TetA (A)- ereA- qnrA	1	1	0	1	1
203	2019	farm	dakahlia	E. coli	O55	E, NA, CF, SXT, AM, CP, G, L, K, AK	1	1	1	1	0	0	1	1	1	1	1	1	Sul1- ereA- blaTEM- qnrA	1	0	1	1	1
204	2019	farm	dakahlia	E. coli	O159	E, CL, T, NA, CF, SXT, AM, CP, G, L	1	1	1	1	1	1	1	1	0	1	1	1	Sul1- TetA (A)- ereA- blaTEM- qnrA	1	1	1	1	1
205	2019	farm	dakahlia	E. coli	O91	E, CL, T, NA, CF, SXT, AM, CP, G, L, AK	1	1	1	1	1	1	1	0	1	1	1	1	Sul1- TetA (A)- ereA- blaTEM- qnrA	1	1	1	1	1
206	2019	farm	dakahlia	E. coli	O91	E, CL, T, NA, CF, SXT, AM, CP, G, L	1	1	1	1	1	1	1	1	0	1	1	1	Sul1- TetA (A)- ereA- blaTEM- qnrA	1	1	1	1	1
207	2019	farm	dakahlia	E. coli	O91	E, CL, T, NA, SXT, CP, G, L, K	1	1	0	1	1	1	1	1	0	0	1	1	Sul1- TetA (A)- qnrA	1	1	0	1	0
208	2019	farm	dakahlia	E. coli	O151	E, CL, T, NA, CF, SXT, AM, CP, G, L, K	1	1	1	1	1	1	1	1	0	1	1	1	Sul1- TetA (A)- blaTEM- qnrA	1	1	1	1	0
209	2019	farm	dakahlia	E. coli	O1	E, CL, T, NA, CF, SXT	1	1	0	1	1	1	0	1	0	1	0	0	Sul1- TetA (A)- qnrA	1	1	0	1	0
210	2019	farm	dakahlia	E. coli	O6	E, CL, T, NA, SXT, CP, G, L, K	1	1	0	1	1	1	1	1	0	0	1	1	Sul1- TetA (A)- qnrA	1	1	0	1	0
211	2019	farm	dakahlia	E. coli	O55	E, NA, CF, SXT, AM, CP	1	1	1	1	0	0	1	1	0	1	0	0	Sul1- ereA- blaTEM- qnrA	1	0	1	1	1
212	2019	farm	dakahlia	E. coli	O6	E, T, NA, CF, SXT, AM, CP, G, L	1	1	1	1	0	1	1	1	0	1	1	1	Sul1- TetA (A)- blaTEM- qnrA	1	1	1	1	0
213	2019	farm	dakahlia	E. coli	O151	E, CL, T, NA, CF, SXT, AM, CP, G, L	1	1	1	1	1	1	1	1	1	1	1	1	Sul1- TetA (A)- blaTEM- qnrA	1	1	1	1	0
214	2019	farm	damietta	E. coli	O159	E, CL, T, NA, CF, SXT, AM, CP, G, L, AK	1	1	1	1	1	1	1	0	0	1	1	1	Sul1- TetA (A)- blaTEM- qnrA	1	1	1	1	0
215	2019	farm	damietta	E. coli	O103	E, CL, T, NA, CF, SXT, AM, CP, G, L, AK	1	1	1	1	1	1	1	0	1	1	1	1	Sul1- TetA (A)- blaTEM- qnrA	1	1	1	1	0
216	2019	farm	damietta	E. coli	O128	E, NA, CF, SXT, AM	1	1	1	1	0	0	0	1	0	1	0	0	Sul1- ereA- blaTEM- qnrA	1	0	1	1	1
217	2019	farm	damietta	E. coli	O159	T, NA, CF, SXT, AM, CP, G, L, AK	1	0	1	1	0	1	1	0	1	1	1	1	Sul1- TetA (A)- blaTEM- qnrA	1	1	1	1	0
218	2019	farm	damietta	E. coli	O128	E, CL, T, NA, CF, SXT, AM, AK	1	1	1	1	1	1	0	0	1	1	0	0	Sul1- TetA (A)- blaTEM- qnrA	1	1	1	1	0
219	2019	farm	damietta	E. coli	O103	E, CL, T, NA, CF, SXT, AM, CP	1	1	1	1	1	1	1	1	0	1	0	0	Sul1- TetA (A)- blaTEM- qnrA	1	1	1	1	0
220	2019	farm	damietta	E. coli	O128	E, CL, T, NA, CF, SXT, AM, CP, G, L, AK	1	1	1	1	1	1	1	0	1	1	1	1	Sul1- TetA (A)- blaTEM- qnrA	1	1	1	1	0
221	2019	farm	damietta	E. coli	O159	E, CL, T, NA, CF, SXT, AM, CP	1	1	1	1	1	1	1	1	0	1	0	0	Sul1- TetA (A)- blaTEM- qnrA	1	1	1	1	0
222	2019	farm	damietta	E. coli	O63	E, NA, CF, SXT, AM	1	1	1	1	0	0	0	1	0	1	0	0	Sul1- blaTEM- qnrA	1	0	1	1	0
223	2019	farm	damietta	E. coli	O103	E, CL, T, NA, SXT, AM, CP, G, L	1	1	1	1	1	1	1	1	0	0	1	1	Sul1- TetA (A)- blaTEM- qnrA	1	1	1	1	0
224	2019	farm	damietta	E. coli	O63	E, CL, T, NA, SXT, AM, CP, G, L, AK	1	1	1	1	1	1	1	0	1	0	1	1	Sul1- TetA (A)- ereA- blaTEM- qnrA	1	1	1	1	1
225	2019	farm	damietta	E. coli	O1	E, CL, T, NA, CF, SXT, AM, CP, G, L, AK	1	1	1	1	1	1	1	0	1	1	1	1	Sul1- TetA (A)- ereA- blaTEM- qnrA	1	1	1	1	1
226	2019	farm	damietta	E. coli	O128	E, NA, CF, SXT, AM	1	1	1	1	0	0	0	1	0	1	0	0	Sul1- ereA- blaTEM- qnrA	1	0	1	1	1
227	2019	farm	damietta	E. coli	O128	E, CL, T, NA, SXT, AM, CP, AK	1	1	1	1	1	1	1	0	1	0	0	0	Sul1- TetA (A)- blaTEM- qnrA	1	1	1	1	0
228	2019	farm	port said	E. coli	O26	E, CL, T, NA, CF, SXT, AM, CP, G, L, K, AK	1	1	1	1	1	1	1	1	1	1	1	1	Sul1- blaTEM- qnrA	1	0	1	1	0
229	2019	farm	port said	E. coli	O26	E, CL, T, NA, CF, SXT, AM, CP, G, L, K, AK	1	1	1	1	1	1	1	1	1	1	1	1	Sul1- TetA (A)- ereA- blaTEM- qnrA	1	1	1	1	1
230	2019	farm	port said	E. coli	O26	E, CL, T, NA, CF, SXT, AM, L, K, AK	1	1	1	1	1	1	0	1	1	1	1	0	Sul1- TetA (A)- ereA- blaTEM- qnrA	1	1	1	1	1
231	2019	farm	port said	E. coli	O166	E, CL, T, NA, CF, SXT, AM, CP	1	1	1	1	1	1	1	1	0	1	0	0	Sul1- TetA (A)- ereA- blaTEM- qnrA	1	1	1	1	1
232	2019	farm	port said	E. coli	O26	E, CL, T, NA, CF, SXT, AM, CP	1	1	1	1	1	1	1	1	0	1	0	0	Sul1- TetA (A)- blaTEM- qnrA	1	1	1	1	0
233	2019	farm	port said	E. coli	O26	E, CL, T, NA, CF, SXT, AM, CP, G, L	1	1	1	1	1	1	1	1	0	1	1	1	Sul1- TetA (A)- blaTEM- qnrA	1	1	1	1	0
234	2019	farm	port said	E. coli	O144	T, NA, CF, SXT, AM, CP, G, L, K, AK	1	0	1	1	0	1	1	1	1	1	1	1	TetA (A)- blaTEM- qnrA	0	1	1	1	0
235	2019	farm	port said	E. coli	O144	E, CL, T, NA, CF, SXT, AM, CP	1	1	1	1	1	1	1	1	0	1	0	0	Sul1- TetA (A)- ereA- blaTEM- qnrA	1	1	1	1	1
236	2019	farm	port said	E. coli	O26	E, CL, T, NA, CF, SXT, AM, CP	1	1	1	1	1	1	1	1	0	1	0	0	Sul1- TetA (A)- blaTEM- qnrA	1	1	1	1	0
237	2019	farm	port said	E. coli	O26	E, CL, T, NA, CF, SXT, AM, CP, G, L	1	1	1	1	1	1	1	1	0	1	1	1	Sul1- TetA (A)- blaTEM- qnrA	1	1	1	1	0
238	2019	farm	port said	E. coli	O26	E, CL, T, NA, CP, G, L, K, AK	1	1	0	0	1	1	1	1	1	0	1	1	TetA (A)- ereA- qnrA	0	1	0	1	1
239	2019	farm	port said	E. coli	O166	T, NA, CF, SXT, AM, CP, G, L, K, AK	1	0	1	1	0	1	1	1	1	1	1	1	Sul1- TetA (A)- blaTEM- qnrA	1	1	1	1	0
240	2019	farm	port said	E. coli	O144	E, CL, T, NA, CF, SXT, AM, CP, G, L, K, AK	1	1	1	1	1	1	1	1	1	1	1	1	Sul1- TetA (A)- ereA- blaTEM- qnrA	1	1	1	1	1
241	2019	farm	port said	E. coli	O166	E, CL, T, NA, CF, SXT, AM, CP, G, L, K, AK	1	1	1	1	1	1	1	1	1	1	1	1	Sul1- TetA (A)- blaTEM- qnrA	1	1	1	1	0
242	2019	farm	port said	E. coli	O26	E, CL, T, NA, CF, SXT, AM, L, K, AK	1	1	1	1	1	1	0	1	1	1	1	0	Sul1- TetA (A)- blaTEM- qnrA	1	1	1	1	0
243	2019	farm	port said	E. coli	O144	E, T, NA, CF, SXT, AM	1	1	1	1	0	1	0	1	0	1	0	0	Sul1- blaTEM- qnrA	1	0	1	1	0
244	2019	farm	port said	E. coli	O144	E, T, NA, CF, SXT, AM	1	1	1	1	0	1	0	1	0	1	0	0	Sul1- TetA (A)- ereA- blaTEM- qnrA	1	1	1	1	1
245	2019	farm	port said	E. coli	O166	E, CL, T, NA, CF, SXT, AM, CP, G, L, K, AK	1	1	1	1	1	1	1	1	1	1	1	1	Sul1- TetA (A)- blaTEM- qnrA	1	1	1	1	0
246	2019	migratory	dakahlia	E. coli	O91	E, T, NA, CF, SXT, AM, G, L, K, AK	1	1	1	1	0	1	0	1	1	1	1	1	Sul1- TetA (A)- blaTEM- qnrA	1	1	1	1	0
247	2019	migratory	dakahlia	E. coli	O91	E, CL, NA, CF, SXT, AM, G, L, K, AK	1	1	1	1	1	0	0	1	1	1	1	1	Sul1- blaTEM- qnrA	1	0	1	1	0
248	2019	migratory	dakahlia	E. coli	O91	E, CL, T, NA, SXT, AM, G, L, K, AK	1	1	1	1	1	1	0	1	1	0	1	1	Sul1- TetA (A)- blaTEM- qnrA	1	1	1	1	0
249	2019	migratory	dakahlia	E. coli	O91	E, CL, T, NA, CF, SXT, AM, G, L, K, AK	1	1	1	1	1	1	0	1	1	1	1	1	Sul1- TetA (A)- blaTEM- qnrA	1	1	1	1	0
250	2019	migratory	dakahlia	E. coli	O91	E, CL, T, NA, AM, G, L, K, AK	1	1	1	0	1	1	0	1	1	0	1	1	TetA (A)-blaTEM- qnrA	0	1	1	1	0
251	2019	migratory	dakahlia	E. coli	O78	E, CL, T, NA, CF, SXT, AM	1	1	1	1	1	1	0	1	0	1	0	0	TetA (A)- qnrA	0	1	0	1	0
252	2019	migratory	dakahlia	E. coli	O78	CL, T, NA, CF, AM, CP	1	1	1	0	1	1	1	1	0	1	0	0	TetA (A)- blaTEM- qnrA	0	1	1	1	0
253	2019	migratory	dakahlia	E. coli	O78	E, CL, T, NA, CF, SXT, AM, CP (e coli)	1	1	1	1	1	1	1	1	0	1	0	0	Sul1- TetA (A)- blaTEM- qnrA	1	1	1	1	0
254	2019	migratory	dakahlia	E. coli	O78	E, CL, T, NA, SXT, AM, CP	1	1	1	1	1	1	1	1	0	0	0	0	Sul1- TetA (A)- blaTEM- qnrA	1	1	1	1	0
255	2019	migratory	dakahlia	E. coli	O78	E, CL, T, NA, CF, CP (e coli)	1	1	0	0	1	1	1	1	0	1	0	0	TetA (A)- ereA- qnrA	0	1	0	1	1
256	2019	migratory	port said	E. coli	O78	NA, E, AM, SXT, CL, T, CP, K, AK, CF, L, G	1	1	1	1	1	1	1	1	1	1	0	1	Sul1- TetA (A)- blaTEM- qnrA	1	1	1	1	0
257	2019	migratory	port said	E. coli	O78	NA, E, AM, SXT, CL, T, CP, K, AK, CF, L, G	1	1	1	1	1	1	1	1	1	1	0	1	Sul1- TetA (A)- blaTEM- qnrA	1	1	1	1	0
258	2019	migratory	port said	E. coli	O78	NA, E, AM, SXT, CL, T, CP, L, G	1	1	1	1	1	1	1	1	0	0	1	1	Sul1- TetA (A)- ereA- blaTEM- qnrA	1	1	1	1	1
259	2019	migratory	port said	E. coli	O78	NA, AM, SXT, CL, T, CP, K, AK, CF, L, G	1	1	1	1	1	1	1	1	1	1	1	1	Sul1- TetA (A)- blaTEM- qnrA	1	1	1	1	0
260	2019	migratory	port said	E. coli	O78	NA, E, AM, SXT, CL, T, CP, K, AK, CF, L, G	1	1	1	1	1	1	1	1	1	1	0	1	Sul1- TetA (A)- blaTEM- qnrA	1	1	1	1	0
261	2019	migratory	damietta	E. coli	O2: H6	E, CL, T, NA, CF, SXT, AM, K, AK	1	1	1	1	1	1	0	1	1	1	0	0	Sul1- TetA (A)- blaTEM- qnrA	1	1	1	1	0
262	2019	migratory	damietta	E. coli	O2: H6	E, CL, T, NA, CF, SXT, AM, K, AK	1	1	1	1	1	1	0	1	1	1	0	0	Sul1- TetA (A)- blaTEM- qnrA	1	1	1	1	0
263	2019	migratory	damietta	E. coli	O2: H6	E, CL, T, NA, CF, SXT, AM	1	1	1	1	1	1	0	1	0	1	0	0	Sul1- TetA (A)- ereA- blaTEM- qnrA	1	1	1	1	1
264	2019	migratory	damietta	E. coli	O2: H6	E, CL, T, NA, CF, SXT, AM, AK	1	1	1	1	1	1	0	0	1	1	0	0	TetA (A)- blaTEM- qnrA	0	1	1	1	0
265	2019	migratory	damietta	E. coli	O2: H6	E, CL, T, NA, CF, SXT, AM, K	1	1	1	1	1	1	0	1	0	1	0	0	Sul1- TetA (A)- blaTEM- qnrA	1	1	1	1	0
266	2019	migratory	damietta	E. coli	O128 : H2	E, CL, T, NA, CF, SXT, AM	1	1	1	1	1	1	0	1	0	1	0	0	Sul1- TetA (A)- ereA- blaTEM- qnrA	1	1	1	1	1
267	2019	migratory	damietta	E. coli	O128 : H2	E, CL, T, NA, CF, SXT, AM	1	1	1	1	1	1	0	1	0	1	0	0	Sul1- TetA (A)- blaTEM- qnrA	1	1	1	1	0
268	2019	migratory	damietta	E. coli	O128 : H2	E, T, NA, CF, SXT, AM	1	1	1	1	0	1	0	1	0	1	0	0	Sul1- TetA (A)- blaTEM- qnrA	1	1	1	1	0
269	2019	migratory	damietta	E. coli	O128 : H2	E, CL, T, NA, CF, SXT, AM	1	1	1	1	1	1	0	1	0	1	0	0	Sul1- TetA (A)- blaTEM- qnrA	1	1	1	1	0
270	2019	migratory	damietta	E. coli	O128 : H2	E, CL, T, NA, CF, SXT	1	1	0	1	1	1	0	1	0	1	0	0	Sul1- TetA (A)- qnrA	1	1	0	1	0
271	2019	migratory	dakahlia	E. coli	O26	E, NA, CF, SXT, AM, CP, L	1	1	1	1	0	0	1	1	0	1	1	0	Sul1- blaTEM- qnrA	1	0	1	1	0
272	2019	migratory	dakahlia	E. coli	O26	E, NA, CF, SXT, AM, CP, L	1	1	1	1	0	0	1	1	0	1	1	0	Sul1- blaTEM- qnrA	1	0	1	1	0
273	2019	migratory	dakahlia	E. coli	O26	E, NA, CF, SXT, AM, CP, L	1	1	1	1	0	0	1	1	0	1	1	0	Sul1- blaTEM- qnrA	1	0	1	1	0
274	2019	migratory	dakahlia	E. coli	O26	E, NA, CF, SXT, AM, CP, L	1	1	1	1	0	0	1	1	0	1	1	0	Sul1- blaTEM- qnrA	1	0	1	1	0
275	2019	migratory	dakahlia	E. coli	O55	E, CL, T, NA, CF, CP, G, L, K, AK	1	1	0	0	1	1	1	1	1	1	1	1	TetA (A)- ereA	0	1	0	0	1
276	2019	migratory	dakahlia	E. coli	O55	E, CL, T, NA, CF, CP, G, L, K, AK	1	1	0	0	1	1	1	1	1	1	1	1	TetA (A)- ereA- qnrA	0	1	0	1	1
277	2019	migratory	dakahlia	E. coli	O55	E, CL, T, NA, CF, CP, G, L, K, AK	1	1	0	0	1	1	1	1	1	1	1	1	TetA (A)- qnrA	0	1	0	1	0
278	2019	migratory	dakahlia	E. coli	O55	E, CL, T, NA, CF, CP, G, L, K, AK	1	1	0	0	1	1	1	1	1	1	1	1	TetA (A)- ereA- qnrA	0	1	0	1	1
279	2019	migratory	dakahlia	E. coli	O55	E, CL, T, NA, CF, CP, G, L, K, AK	1	1	0	0	1	1	1	1	1	1	1	1	TetA (A)- qnrA	0	1	0	1	0
280	2019	migratory	damietta	E. coli	O78	E, NA, CF, SXT, AM, G, L, K, AK	1	1	1	1	0	0	0	1	1	1	1	1	Sul1- qnrA	1	0	0	1	0
281	2019	migratory	damietta	E. coli	O78	E, NA, CF, SXT, AM, CP, G, L, K, AK	1	1	1	1	0	0	1	1	1	1	1	1	Sul1- blaTEM- qnrA	1	0	1	1	0
282	2019	migratory	damietta	E. coli	O78	E, NA, CF, SXT, AM, CP, G, L, K, AK	1	1	1	1	0	0	1	1	1	1	1	1	Sul1- blaTEM- qnrA	1	0	1	1	0
283	2019	migratory	damietta	E. coli	O78	E, NA, CF, SXT, AM, CP, L, K, AK	1	1	1	1	0	0	1	1	1	1	1	0	Sul1- blaTEM- qnrA	1	0	1	1	0
284	2019	migratory	damietta	E. coli	O78	E, NA, SXT, AM, CP, G, L, K, AK	1	1	1	1	0	0	1	1	1	0	1	1	Sul1- qnrA	1	0	0	1	0
285	2019	migratory	damietta	E. coli	O128 : H2	E, CL, T, NA, CF, SXT, AM, AK	1	1	1	1	1	1	0	0	1	1	0	0	Sul1- TetA (A)- blaTEM- qnrA	1	1	1	1	0
286	2019	migratory	damietta	E. coli	O128 : H2	E, CL, T, NA, CF, SXT, AM, AK	1	1	1	1	1	1	0	0	1	1	0	0	Sul1- TetA (A)- blaTEM- qnrA	1	1	1	1	0
287	2019	migratory	damietta	E. coli	O128 : H2	E, CL, T, NA, CF, SXT, AM, AK	1	1	1	1	1	1	0	0	1	1	0	0	Sul1- TetA (A)- ereA- blaTEM- qnrA	1	1	1	1	1
288	2019	migratory	damietta	E. coli	O128 : H2	E, CL, T, NA, CF, SXT, AM, AK	1	1	1	1	1	1	0	0	1	1	0	0	Sul1- TetA (A)- blaTEM- qnrA	1	1	1	1	0
289	2019	migratory	damietta	E. coli	O128 : H2	E, CL, T, NA, CF, SXT, AM	1	1	1	1	1	1	0	1	0	1	0	0	Sul1- TetA (A)- blaTEM- qnrA	1	1	1	1	0
290	2019	migratory	port said	E. coli	O78	E, CL, T, NA, CF, SXT, AM, CP, G, L, K, AK	1	1	1	1	1	1	1	1	1	1	1	1	Sul1- TetA (A)- ereA- blaTEM- qnrA	1	1	1	1	1
291	2019	migratory	port said	E. coli	O78	E, CL, T, NA, CF, SXT, AM, CP, G, L, K, AK	1	1	1	1	1	1	1	1	1	1	1	1	Sul1- TetA (A)- blaTEM- qnrA	1	1	1	1	0
292	2019	migratory	port said	E. coli	O78	E, CL, T, NA, SXT, AM, CP, G, L	1	1	1	1	1	1	1	1	0	0	1	1	Sul1- TetA (A)- blaTEM- qnrA	1	1	1	1	0
293	2019	migratory	port said	E. coli	O78	E, CL, NA, CF, SXT, AM, CP, G, L, K, AK	1	1	1	1	1	0	1	1	1	1	1	1	Sul1- blaTEM- qnrA	1	0	1	1	0
294	2019	migratory	port said	E. coli	O78	E, CL, T, NA, CF, SXT, AM, CP, G, L, K, AK	1	1	1	1	1	1	1	1	1	1	1	1	Sul1- TetA (A)- blaTEM- qnrA	1	1	1	1	0
295	2019	migratory	port said	E. coli	O26 : H11	E, T, NA, SXT, AM, CP, G, L	1	1	1	1	0	1	1	1	0	0	1	1	Sul1- TetA (A)- blaTEM- qnrA	1	1	1	1	0
296	2019	migratory	port said	E. coli	O26 : H11	E, CL, T, NA, SXT, AM, CP, G, L, AK	1	1	1	1	1	1	1	0	1	0	1	1	Sul1- TetA (A)- ereA- blaTEM- qnrA	1	1	1	1	1
297	2019	migratory	port said	E. coli	O26 : H11	E, CL, T, NA, SXT, AM, CP, G, L, AK	1	1	1	1	1	1	1	0	1	0	1	1	Sul1- TetA (A)- ereA- blaTEM- qnrA	1	1	1	1	1
298	2019	migratory	port said	E. coli	O26 : H11	E, CL, T, NA, SXT, AM, CP, G, L, AK	1	1	1	1	1	1	1	0	1	0	1	1	Sul1- TetA (A)- blaTEM	1	1	1	0	0
299	2019	migratory	port said	E. coli	O26 : H11	E, NA, SXT, AM, CP, G, L, AK	1	1	1	1	0	0	1	0	1	0	1	1	Sul1- blaTEM- qnrA	1	0	1	1	0
300	2019	migratory	dakahlia	E. coli	O124	E, T, NA, CF, SXT, L, K, AK	1	1	0	1	0	1	0	1	1	1	1	0	Sul1- TetA (A)- qnrA	1	1	0	1	0
301	2019	migratory	dakahlia	E. coli	O124	E, T, NA, CF, SXT, L, K, AK	1	1	0	1	0	1	0	1	1	1	1	0	Sul1- TetA (A)- qnrA	1	1	0	1	0
302	2019	migratory	dakahlia	E. coli	O124	E, T, NA, CF, SXT, L, K, AK	1	1	0	1	0	1	0	1	1	1	1	0	TetA (A)-qnrA	0	1	0	1	0
303	2019	migratory	dakahlia	E. coli	O124	E, T, NA, CF, SXT, L, K, AK	1	1	0	1	0	1	0	1	1	1	1	0	Sul1- TetA (A)- ereA- qnrA	1	1	0	1	1
304	2020	migratory	damietta	E. coli	O26	E, CL, T, NA, CF, SXT, AM	1	1	1	1	1	1	0	1	0	1	0	0	Sul1- TetA (A)- blaTEM- qnrA	1	1	1	1	0
305	2020	migratory	damietta	E. coli	O26	E, CL, T, NA, CF, SXT, AM	1	1	1	1	1	1	0	1	0	1	0	0	Sul1- TetA (A)- ereA- blaTEM- qnrA	1	1	1	1	1
306	2020	migratory	damietta	E. coli	O26	E, CL, T, NA, AM	1	1	1	0	1	1	0	1	0	0	0	0	TetA (A)- blaTEM- qnrA	0	1	1	1	0
307	2020	migratory	damietta	E. coli	O26	E, CL, T, NA, CF, SXT, AM	1	1	1	1	1	1	0	1	0	1	0	0	Sul1- TetA (A)- blaTEM- qnrA	1	1	1	1	0
308	2020	migratory	damietta	E. coli	O26	E, T, NA, SXT, AM	1	1	1	1	0	1	0	1	0	0	0	0	Sul1- ereA- blaTEM- qnrA	1	0	1	1	1
309	2020	migratory	dakahlia	E. coli	O91 : H21	E, CL, T, NA	1	1	0	0	1	1	0	1	0	0	0	0	TetA (A)- qnrA	0	1	0	1	0
310	2020	migratory	dakahlia	E. coli	O91 : H21	E, T, NA	1	1	0	0	0	1	0	1	1	0	0	0	TetA (A)- qnrA	0	1	0	1	0
311	2020	migratory	dakahlia	E. coli	O91 : H21	E, CL, NA	1	1	0	0	1	0	0	1	0	0	0	0	ereA- qnrA	0	0	0	1	1
312	2020	migratory	dakahlia	E. coli	O91 : H21	E, CL, T, NA	1	1	0	0	1	1	0	1	0	0	0	0	ereA- qnrA	0	0	0	1	1
313	2020	migratory	dakahlia	E. coli	O15 : H2	E	0	1	0	0	0	0	0	1	0	0	0	0	ereA	0	0	0	0	1
314	2020	migratory	dakahlia	E. coli	O15 : H2	E	0	1	0	0	0	0	0	1	0	0	0	0	ereA	0	0	0	0	1
315	2020	migratory	dakahlia	E. coli	O15 : H2	E	0	1	0	0	0	0	0	1	0	0	0	0	ereA	0	0	0	0	1
316	2020	migratory	dakahlia	E. coli	O15 : H2	E	0	1	0	0	0	0	0	1	0	0	0	0	ereA	0	0	0	0	1
317	2020	migratory	damietta	E. coli	O78	E, CL, T, NA, CF, SXT, AM	1	1	1	1	1	1	0	1	0	1	0	0	Sul1- TetA (A)- blaTEM- qnrA	1	1	1	1	0
318	2020	migratory	damietta	E. coli	O78	E, CL, T, NA, CF, SXT, AM	1	1	1	1	1	1	0	1	0	1	0	0	Sul1- TetA (A)- blaTEM- qnrA	1	1	1	1	0
319	2020	migratory	damietta	E. coli	O78	E, CL, T, NA, SXT, AM	1	1	1	1	1	1	0	1	0	0	0	0	Sul1- TetA (A)- ereA- blaTEM- qnrA	1	1	1	1	1
320	2020	migratory	damietta	E. coli	O78	E, CL, T, NA, CF, SXT, AM	1	1	1	1	1	1	0	1	0	1	0	0	Sul1- blaTEM- qnrA	1	0	1	1	0
321	2020	migratory	damietta	E. coli	O78	E, CL, T, NA, AM	1	1	1	0	1	1	0	1	0	0	0	0	TetA (A)- blaTEM- qnrA	0	1	1	1	0
322	2020	migratory	dakahlia	E. coli	O125 : H21	E, CL, T, NA, CF, SXT, AM, CP, G, L, K	1	1	1	1	1	1	1	1	0	1	1	1	Sul1- TetA (A)- blaTEM- qnrA	1	1	1	1	0
323	2020	migratory	dakahlia	E. coli	O125 : H21	E, CL, T, NA, CF, SXT, AM, CP, G	1	1	1	1	1	1	1	1	0	1	0	1	Sul1- TetA (A)- blaTEM- qnrA	1	1	1	1	0
324	2020	migratory	dakahlia	E. coli	O125 : H21	E, CL, T, NA, CF, SXT, AM, CP, L, K	1	1	1	1	1	1	1	1	0	1	1	0	Sul1- TetA (A)- ereA- blaTEM- qnrA	1	1	1	1	1
325	2020	migratory	dakahlia	E. coli	O125 : H21	E, CL, T, NA, CF, SXT, AM, CP, G, L, K	1	1	1	1	1	1	1	1	0	1	1	1	Sul1- TetA (A)- blaTEM- qnrA	1	1	1	1	0
326	2020	migratory	dakahlia	E. coli	O125 : H21	E, CL, T, NA, CF, SXT, L, K	1	1	0	1	1	1	0	1	0	1	1	0	Sul1- TetA (A)- ereA- qnrA	1	1	0	1	1
327	2020	migratory	port said	E. coli	O91	E, CL, T, NA, CF, SXT	1	1	0	1	1	1	0	1	0	1	0	0	Sul1- TetA (A)- qnrA	1	1	0	1	0
328	2020	migratory	port said	E. coli	O91	E, CL, T, NA, CF, SXT	1	1	0	1	1	1	0	1	0	1	0	0	Sul1- TetA (A)- ereA- qnrA	1	1	0	1	1
329	2020	migratory	port said	E. coli	O91	E, CL, T, NA, CF, SXT	1	1	0	1	1	1	0	1	0	1	0	0	Sul1- TetA (A)- qnrA	1	1	0	1	0
330	2020	migratory	port said	E. coli	O91	E, CL, T, NA, CF, SXT	1	1	0	1	1	1	0	1	0	1	0	0	Sul1- qnrA	1	0	0	1	0
331	2020	migratory	damietta	E. coli	O2: H6	E	0	1	0	0	0	0	0	1	0	0	0	0	ereA	0	0	0	0	1
332	2020	migratory	damietta	E. coli	O2: H6	E	0	1	0	0	0	0	0	1	0	0	0	0	ereA	0	0	0	0	1
333	2020	migratory	damietta	E. coli	O2: H6	E	0	1	0	0	0	0	0	1	0	0	0	0	ereA	0	0	0	0	1
334	2020	migratory	damietta	E. coli	O2: H6	E	0	1	0	0	0	0	0	1	0	0	0	0	ereA	0	0	0	0	1
335	2020	migratory	damietta	E. coli	O2: H6	E	0	1	0	0	0	0	0	1	0	0	0	0	ereA	0	0	0	0	1
336	2020	migratory	dakahlia	E. coli	O146 : H21	E, CL, T, NA, CF, SXT, AM	1	1	1	1	1	1	0	1	0	1	0	0	Sul1- TetA (A)- blaTEM- qnrA	1	1	1	1	0
337	2020	migratory	dakahlia	E. coli	O146 : H21	E, CL, T, NA, CF, SXT, AM	1	1	1	1	1	1	0	1	0	1	0	0	Sul1- TetA (A)- ereA- blaTEM- qnrA	1	1	1	1	1
338	2020	migratory	dakahlia	E. coli	O146 : H21	E, CL, T, NA, CF, SXT, AM	1	1	1	1	1	1	0	1	0	1	0	0	Sul1- TetA (A)- blaTEM- qnrA	1	1	1	1	0
339	2020	migratory	dakahlia	E. coli	O128 : H2	E, CL, T, NA, CF, SXT, AM, CP, G, L, K, AK	1	1	1	1	1	1	1	1	0	1	1	1	Sul1- TetA (A)- blaTEM- qnrA	1	1	1	1	0
340	2020	migratory	dakahlia	E. coli	O128 : H2	E, CL, T, NA, CF, SXT, AM, CP, G, L, K, AK	1	1	1	1	1	1	1	1	1	1	1	1	Sul1- TetA (A)- ereA- blaTEM- qnrA	1	1	1	1	1
341	2020	migratory	dakahlia	E. coli	O128 : H2	E, CL, T, NA, CF, SXT, AM, CP, G, L, K, AK	1	1	1	1	1	1	1	1	1	1	1	1	Sul1- TetA (A)- blaTEM- qnrA	1	1	1	1	0
342	2020	migratory	dakahlia	E. coli	O128 : H2	E, CL, T, NA, CF, SXT, AM, CP, G, L	1	1	1	1	1	1	1	1	0	1	1	1	Sul1- TetA (A)- ereA- blaTEM- qnrA	1	1	1	1	1
343	2020	migratory	dakahlia	E. coli	O128 : H2	E, CL, T, NA, CF, SXT, AM, CP, G, L, K	1	1	1	1	1	1	1	1	0	1	1	1	Sul1- TetA (A)- blaTEM- qnrA	1	1	1	1	0
344	2021	migratory	port said	E. coli	O55 : H7	E, CL, T, NA, CF, SXT, AM	1	1	1	1	1	1	0	1	0	1	0	0	Sul1- TetA (A)- ereA- blaTEM- qnrA	1	1	1	1	1
345	2021	migratory	port said	E. coli	O55 : H7	E, CL, T, NA, CF, SXT, AM	1	1	1	1	1	1	0	1	0	1	0	0	Sul1- TetA (A)- blaTEM- qnrA	1	1	1	1	0
346	2021	migratory	port said	E. coli	O55 : H7	E, CL, T, NA, SXT, AM	1	1	1	1	1	1	0	1	0	0	0	0	Sul1- blaTEM- qnrA	1	0	1	1	0
347	2021	migratory	port said	E. coli	O55 : H7	E, CL, T, NA, CF, SXT, AM	1	1	1	1	1	1	0	1	0	1	0	0	Sul1- TetA (A)- blaTEM- qnrA	1	1	1	1	0
348	2021	migratory	port said	E. coli	O55 : H7	E, CL, T, NA, CF, AM	1	1	1	0	1	1	0	1	0	1	0	0	TetA (A)- blaTEM- qnrA	0	1	1	1	0
349	2021	migratory	dakahlia	E. coli	O111 : H4	E, T, NA, CF, SXT, AM, CP, G, L, K	1	1	1	1	0	1	1	1	0	1	1	1	Sul1- TetA (A)- ereA- blaTEM- qnrA	1	1	1	1	1
350	2021	migratory	dakahlia	E. coli	O111 : H4	E, CL, T, NA, CF, SXT, AM, CP, G, L, K	1	1	1	1	1	1	1	1	0	1	1	1	Sul1- TetA (A)- blaTEM- qnrA	1	1	1	1	0
351	2021	migratory	dakahlia	E. coli	O111 : H4	E, CL, T, NA, CF, SXT, AM, CP, G, L, K	1	1	1	1	1	1	1	1	0	1	1	1	Sul1- TetA (A)- blaTEM- qnrA	1	1	1	1	0
352	2021	migratory	dakahlia	E. coli	O111 : H4	E, CL, NA, CF, SXT, AM, CP, L, K	1	1	1	1	1	0	1	1	0	1	1	0	Sul1- TetA (A)- qnrA	1	1	0	1	0
353	2021	migratory	dakahlia	E. coli	O111 : H4	E, CL, T, NA, CF, SXT, AM, CP, G, L, K	1	1	1	1	1	1	1	1	0	1	1	1	Sul1- blaTEM- qnrA	1	0	1	1	0
354	2021	migratory	port said	E. coli	O128 : H2	E, CL, T	0	1	0	0	1	1	0	1	0	0	0	0	TetA (A)- qnrA	0	1	0	1	0
355	2021	migratory	port said	E. coli	O128 : H2	E, CL	0	1	0	0	1	0	0	1	0	0	0	0	blaTEM- qnrA	0	0	1	1	0
356	2021	migratory	port said	E. coli	O128 : H2	E, CL, T	0	1	0	0	1	1	0	1	0	0	0	0	TetA (A)- ereA- qnrA	0	1	0	1	1
357	2021	migratory	port said	E. coli	O128 : H2	E, T	0	1	0	0	0	1	0	1	0	0	0	0	qnrA	0	0	0	1	0
358	2021	migratory	port said	E. coli	O128 : H2	E, CL, T	0	1	0	0	1	1	0	1	0	0	0	0	TetA (A)- qnrA	0	1	0	1	0
359	2021	migratory	damietta	E. coli	O128 : H2	E, CL, T, NA, CF, SXT, AM, CP, G, L, K, AK	1	1	1	1	1	1	1	1	1	1	1	1	Sul1- TetA (A)- blaTEM- qnrA	1	1	1	1	0
360	2021	migratory	damietta	E. coli	O128 : H2	E, CL, T, NA, CF, SXT, AM, CP, G, L, K	1	1	1	1	1	1	1	1	0	1	1	1	Sul1- ereA- blaTEM- qnrA	1	0	1	1	1
361	2021	migratory	damietta	E. coli	O128 : H2	E, CL, T, NA, CF, SXT, AM, CP, G, L, K	1	1	1	1	1	1	1	1	0	1	1	1	Sul1- TetA (A)- blaTEM- qnrA	1	1	1	1	0
362	2021	migratory	damietta	E. coli	O128 : H2	E, CL, T, NA, CF, SXT, AM, CP, G, L, K	1	1	1	1	1	1	1	1	0	1	1	1	Sul1- TetA (A)- blaTEM- qnrA	1	1	1	1	0
363	2021	migratory	damietta	E. coli	O128 : H2	E, CL, T, NA, CF, SXT, AM, CP, G, L, K, AK	1	1	1	1	1	1	1	1	1	1	1	1	Sul1- blaTEM- qnrA	1	0	1	1	0
364	2021	migratory	damietta	E. coli	O26 : H11	E, CL, T, NA, CF, SXT	1	1	0	1	1	1	0	1	0	1	0	0	Sul1- TetA (A)- qnrA	1	1	0	1	0
365	2021	migratory	damietta	E. coli	O26 : H11	E, CL, T, NA, CF, SXT	1	1	0	1	1	1	0	1	0	1	0	0	Sul1- TetA (A)- qnrA	1	1	0	1	0
366	2021	migratory	damietta	E. coli	O26 : H11	E, CL, T, NA, CF, SXT	1	1	0	1	1	1	0	1	0	1	0	0	Sul1- TetA (A)- ereA- blaTEM- qnrA	1	1	1	1	1
367	2021	migratory	dakahlia	E. coli	O78	E, CL	0	1	0	0	1	0	0	1	0	0	0	0	qnrA	0	0	0	1	0
368	2021	migratory	dakahlia	E. coli	O78	E, CL	0	1	0	0	1	0	0	1	0	0	0	0	qnrA	0	0	0	1	0
369	2021	migratory	dakahlia	E. coli	O78	E	0	1	0	0	0	0	0	1	0	0	0	0	qnrA	0	0	0	1	0
370	2021	migratory	dakahlia	E. coli	O78	E, CL	0	1	0	0	1	0	0	1	0	0	0	0	qnrA	0	0	0	1	0
371	2021	migratory	dakahlia	E. coli	O78	E, CL	0	1	0	0	1	0	0	1	0	0	0	0	qnrA	0	0	0	1	0
372	2021	migratory	dakahlia	E. coli	O128 : H2	E, CL, T, NA, CF, SXT, AM, CP	1	1	1	1	1	1	1	1	0	1	0	0	Sul1- TetA (A)- ereA- blaTEM- qnrA	1	1	1	1	1
373	2021	migratory	dakahlia	E. coli	O128 : H2	E, CL, T, NA, CF, SXT	1	1	0	1	1	1	0	1	0	1	0	0	Sul1- TetA (A)- ereA- qnrA	1	1	0	1	1
374	2021	migratory	dakahlia	E. coli	O128 : H2	E, CL, T, NA, CF, SXT, AM, CP	1	1	1	1	1	1	1	1	0	1	0	0	Sul1- TetA (A)- blaTEM	1	1	1	0	0
375	2021	migratory	dakahlia	E. coli	O128 : H2	E, CL, T, NA, SXT, AM, CP	1	1	1	1	1	1	1	1	0	0	0	0	Sul1- TetA (A)- blaTEM- qnrA	1	1	1	1	0
376	2021	migratory	dakahlia	E. coli	O128 : H2	E, CL, T, NA, CF, AM, CP	1	1	1	0	1	1	1	1	0	1	0	0	TetA (A)- blaTEM- qnrA	0	1	1	1	0
377	2021	migratory	port said	E. coli	O91 : H21	E, CL, T	0	1	0	0	1	1	0	1	0	0	0	0	TetA (A)- ereA- qnrA	0	1	0	1	1
378	2021	migratory	port said	E. coli	O91 : H21	E, CL, T	0	1	0	0	1	1	0	1	0	0	0	0	TetA (A)- ereA- qnrA	0	1	0	1	1
379	2021	migratory	port said	E. coli	O91 : H21	E, CL, T	0	1	0	0	1	1	0	1	0	0	0	0	TetA (A)- ereA- qnrA	0	1	0	1	1
380	2021	migratory	port said	E. coli	O91 : H21	E, CL, T	0	1	0	0	1	1	0	1	0	0	0	0	TetA (A)- qnrA	0	1	0	1	0
381	2021	migratory	port said	E. coli	O91 : H21	E, CL, T	0	1	0	0	1	1	0	1	0	0	0	0	TetA (A)- qnrA	0	1	0	1	0
382	2021	migratory	dakahlia	E. coli	O125 : H21	E, CL, T, NA, CF, SXT	1	1	0	1	1	1	0	1	0	1	0	0	Sul1- TetA (A)- qnrA	1	1	0	1	0
383	2021	migratory	dakahlia	E. coli	O125 : H21	E, CL, T, NA, CF, SXT	1	1	0	1	1	1	0	1	0	1	0	0	Sul1- TetA (A)- ereA- qnrA	1	1	0	1	1
384	2021	migratory	dakahlia	E. coli	O125 : H21	E, CL, T, NA, SXT	1	1	0	1	1	1	0	1	0	0	0	0	Sul1- TetA (A)- qnrA	1	1	0	1	0
385	2021	migratory	dakahlia	E. coli	O125 : H21	E, CL, T, NA, CF, SXT	1	1	0	1	1	1	0	1	0	1	0	0	Sul1- TetA (A)- qnrA	1	1	0	1	0
386	2021	migratory	port said	E. coli	O78	E, CL, T, NA, CF, SXT, AM, CP, G, L, K, AK	1	1	1	1	1	1	1	1	1	1	1	1	TetA (A)- qnrA	0	1	0	1	0
387	2021	migratory	port said	E. coli	O78	E, CL, T, NA, CF, SXT, AM, CP, G, L, K, AK	1	1	1	1	1	1	1	1	1	1	1	1	Sul1- TetA (A)- ereA- blaTEM- qnrA	1	1	1	1	1
388	2021	migratory	port said	E. coli	O78	E, CL, T, NA, CF, SXT, AM, CP, G, L, K	1	1	1	1	1	1	1	1	0	1	1	1	Sul1- TetA (A)- ereA- blaTEM- qnrA	1	1	1	1	1
389	2021	migratory	port said	E. coli	O78	E, CL, T, NA, CF, SXT, AM, CP, L, K, AK	1	1	1	1	1	1	1	1	1	1	1	0	TetA (A)- ereA- blaTEM- qnrA	0	1	1	1	1
390	2021	migratory	port said	E. coli	O78	E, CL, T, NA, CF, SXT, AM, CP, G, L, AK	1	1	1	1	1	1	1	0	1	1	1	1	Sul1- TetA (A)- blaTEM- qnrA	1	1	1	1	0
391	2021	migratory	dakahlia	E. coli	O91 : H21	E, CL, T, NA, CF, SXT, AM	1	1	1	1	1	1	0	1	0	1	0	0	Sul1- TetA (A)- blaTEM- qnrA	1	1	1	1	0
392	2021	migratory	dakahlia	E. coli	O91 : H21	E, CL, T, NA, CF, SXT, AM	1	1	1	1	1	1	0	1	0	1	0	0	Sul1- TetA (A)- blaTEM- qnrA	1	1	1	1	0
393	2021	migratory	dakahlia	E. coli	O91 : H21	E, CL, T, NA, CF, SXT, AM	1	1	1	1	1	1	0	1	0	1	0	0	Sul1- TetA (A)- blaTEM- qnrA	1	1	1	1	0
394	2021	migratory	dakahlia	E. coli	O91 : H21	E, CL, T, NA, CF, SXT, AM	1	1	1	1	1	1	0	1	0	1	0	0	TetA (A)- ereA- blaTEM- qnrA	0	1	1	1	1
395	2022	migratory	damietta	E. coli	O146 : H21	E, CL	0	1	0	0	1	0	0	1	0	0	0	0	ereA	0	0	0	0	1
396	2022	migratory	damietta	E. coli	O146 : H21	E, CL	0	1	0	0	1	0	0	1	0	0	0	0	ereA	0	0	0	0	1
397	2022	migratory	damietta	E. coli	O146 : H21	E, CL	0	1	0	0	1	0	0	1	0	0	0	0	ereA	0	0	0	0	1
398	2022	migratory	damietta	E. coli	O146 : H21	E, CL	0	1	0	0	1	0	0	1	0	0	0	0	ereA	0	0	0	0	1
399	2022	migratory	dakahlia	E. coli	O111 : H4	E, CL	0	1	0	0	1	0	0	1	0	0	0	0	ereA	0	0	0	0	1
400	2022	migratory	dakahlia	E. coli	O111 : H4	E, CL	0	1	0	0	1	0	0	1	0	0	0	0	ereA	0	0	0	0	1
401	2022	migratory	dakahlia	E. coli	O111 : H4	E, CL	0	1	0	0	1	0	0	1	0	0	0	0	ereA	0	0	0	0	1
402	2022	migratory	dakahlia	E. coli	O111 : H4	E, CL	0	1	0	0	1	0	0	1	0	0	0	0	ereA	0	0	0	0	1
403	2022	migratory	dakahlia	E. coli	O111 : H4	E, CL	0	1	0	0	1	0	0	1	0	0	0	0	ereA	0	0	0	0	1
404	2022	migratory	dakahlia	E. coli	O91 : H21	E, CL, T, NA, CF, SXT	1	1	0	1	1	1	0	1	0	1	0	0	Sul1- TetA (A)- qnrA	1	1	0	1	0
405	2022	migratory	dakahlia	E. coli	O91 : H21	E, CL, T, NA, CF, SXT	1	1	0	1	1	1	0	1	1	1	0	0	Sul1- TetA (A)- ereA- - qnrA	1	1	0	1	1
406	2022	migratory	dakahlia	E. coli	O91 : H21	E, CL, T, NA, CF, SXT	1	1	0	1	1	1	0	1	0	1	0	0	Sul1- TetA (A)- qnrA	1	1	0	1	0
407	2022	migratory	dakahlia	E. coli	O91 : H21	E, CL, T, NA, CF, SXT	1	1	0	1	1	1	0	1	0	1	0	0	Sul1- TetA (A)- ereA- qnrA	1	1	0	1	1
408	2022	migratory	dakahlia	E. coli	O91 : H21	E, CL, T, NA, CF, SXT	1	1	0	1	1	1	0	1	0	1	0	0	Sul1- TetA (A)- ereA- qnrA	1	1	0	1	1
409	2022	migratory	port said	E. coli	O2: H6	E, CL, T, NA	1	1	0	0	1	1	0	1	0	0	0	0	TetA (A)- ereA- qnrA	0	1	0	1	1
410	2022	migratory	port said	E. coli	O2: H6	E, CL, T, NA	1	1	0	0	1	1	0	1	0	0	0	0	TetA (A)- ereA- qnrA	0	1	0	1	1
411	2022	migratory	port said	E. coli	O2: H6	E, CL, T, NA	1	1	0	0	1	1	0	1	0	0	0	0	TetA (A)- ereA- qnrA	0	1	0	1	1
412	2022	migratory	port said	E. coli	O26 : H11	E, CL, T, NA, CF, SXT, AM, CP, G, L, K	1	1	1	1	1	1	1	1	0	1	1	1	Sul1- TetA (A)- ereA- qnrA	1	1	0	1	1
413	2022	migratory	port said	E. coli	O26 : H11	E, CL, T, NA, CF, SXT, AM, CP, G, L, K	1	1	1	1	1	1	1	1	0	1	1	1	Sul1- TetA (A)- qnrA	1	1	0	1	0
414	2022	migratory	port said	E. coli	O26 : H11	E, CL, T, NA, CF, SXT, AM, CP, G, L, K	1	1	1	1	1	1	1	1	0	1	1	1	Sul1- TetA (A)- qnrA	1	1	0	1	0
415	2022	migratory	port said	E. coli	O26 : H11	E, CL, T, NA, CF, SXT, AM, CP, G, L, K	1	1	1	1	1	1	1	1	0	1	1	1	Sul1- TetA (A)- qnrA	1	1	0	1	0
416	2022	migratory	port said	E. coli	O26 : H11	E, CL, T, NA, CF, SXT, AM, CP, G, L, K	1	1	1	1	1	1	1	1	0	1	1	1	Sul1- TetA (A)- ereA- qnrA	1	1	0	1	1
417	2022	migratory	damietta	E. coli	O159	E	0	1	0	0	0	0	0	1	0	0	0	0	ereA	0	0	0	0	1
418	2022	migratory	damietta	E. coli	O159	E	0	1	0	0	0	0	0	1	0	0	0	0	ereA	0	0	0	0	1
419	2022	migratory	damietta	E. coli	O159	E	0	1	0	0	0	0	0	1	0	0	0	0	ereA	0	0	0	0	1
420	2022	migratory	damietta	E. coli	O159	E	0	1	0	0	0	0	0	1	0	0	0	0	ereA	0	0	0	0	1
421	2022	migratory	damietta	E. coli	O159	E	0	1	0	0	0	0	0	1	0	0	0	0	ereA	0	0	0	0	1
422	2022	migratory	dakahlia	E. coli	O128 : H2	E, CL, T, NA, CF, SXT, AM, CP, G, L	1	1	1	1	1	1	1	1	1	1	1	1	Sul1- TetA (A)- blaTEM- qnrA	1	1	1	1	0
423	2022	migratory	dakahlia	E. coli	O128 : H2	E, CL, T, NA, CF, SXT, AM, CP, G, L	1	1	1	1	1	1	1	1	0	1	1	1	Sul1- TetA (A)- ereA- blaTEM- qnrA	1	1	1	1	1
424	2022	migratory	dakahlia	E. coli	O128 : H2	E, CL, T, NA, CF, SXT, AM, CP, G, L	1	1	1	1	1	1	1	1	0	1	1	1	Sul1- blaTEM- qnrA	1	0	1	1	0
425	2022	migratory	dakahlia	E. coli	O128 : H2	E, CL, T, NA, CF, SXT, AM, CP, G, L	1	1	1	1	1	1	1	1	1	1	1	1	Sul1- TetA (A)- blaTEM- qnrA	1	1	1	1	0
426	2022	migratory	dakahlia	E. coli	O128 : H2	E, CL, T, NA, CF, SXT, AM, CP, G, L	1	1	1	1	1	1	1	1	0	1	1	1	Sul1- TetA (A)- ereA- blaTEM- qnrA	1	1	1	1	1
427	2022	migratory	dakahlia	E. coli	O55 : H7	NA, E, AM, SXT, CL, T	1	1	1	1	1	1	0	1	0	0	0	0	Sul1- blaTEM- qnrA	1	0	1	1	0
428	2022	migratory	dakahlia	E. coli	O55 : H7	NA, E, AM, SXT, CL, T	1	1	1	1	1	1	0	1	1	0	0	0	Sul1- TetA (A)- blaTEM- qnrA	1	1	1	1	0
429	2022	migratory	dakahlia	E. coli	O55 : H7	NA, E, AM, SXT, CL, T	1	1	1	1	1	1	0	1	0	0	0	0	Sul1- TetA (A)- ereA- blaTEM- qnrA	1	1	1	1	1
430	2022	migratory	dakahlia	E. coli	O55 : H7	NA, E, AM, SXT, CL, T	1	1	1	1	1	1	0	1	0	0	0	0	Sul1- TetA (A)- ereA- blaTEM- qnrA	1	1	1	1	1
431	2022	migratory	dakahlia	E. coli	O55 : H7	NA, E, AM, SXT, CL, T	1	1	1	1	1	1	0	1	0	0	0	0	Sul1- TetA (A)- blaTEM- qnrA	1	1	1	1	0
432	2022	migratory	port said	E. coli	O128 : H2	E, CL, T, NA, CF, SXT, AM, CP, G, L, K, AK	1	1	1	1	1	1	1	1	1	1	1	1	Sul1- blaTEM- qnrA	1	0	1	1	0
433	2022	migratory	port said	E. coli	O128 : H2	E, CL, T, NA, CF, SXT, AM, CP, G, L, K, AK	1	1	1	1	1	1	1	1	1	1	1	1	Sul1- TetA (A)- ereA- blaTEM- qnrA	1	1	1	1	1
434	2022	migratory	port said	E. coli	O128 : H2	E, CL, T, NA, CF, SXT, AM, CP, G, L, K, AK	1	1	1	1	1	1	1	1	1	1	1	1	Sul1- TetA (A)- blaTEM- qnrA	1	1	1	1	0
435	2022	migratory	port said	E. coli	O128 : H2	E, CL, T, NA, CF, SXT, AM, CP, G, L, K, AK	1	1	1	1	1	1	1	1	1	1	1	1	Sul1- TetA (A)- blaTEM- qnrA	1	1	1	1	0
436	2022	migratory	port said	E. coli	O128 : H2	E, CL, T, NA, CF, SXT, AM, CP, G, L, K, AK	1	1	1	1	1	1	1	1	1	1	1	1	Sul1- TetA (A)- ereA- blaTEM- qnrA	1	1	1	1	1
437	2022	migratory	damietta	E. coli	O128 : H2	E, CL, T, NA, CF	1	1	0	0	1	1	0	1	0	1	0	0	TetA (A)- qnrA	0	1	0	1	0
438	2022	migratory	damietta	E. coli	O128 : H2	E, CL, T, NA, CF	1	1	0	0	1	1	0	1	0	1	0	0	TetA (A)- qnrA	0	1	0	1	0
439	2022	migratory	damietta	E. coli	O128 : H2	E, CL, T, NA, CF	1	1	0	0	1	1	0	1	0	1	0	0	ereA- qnrA	0	0	0	1	1
440	2022	migratory	damietta	E. coli	O128 : H2	E, CL, T, NA, CF	1	1	0	0	1	1	0	1	0	1	0	0	TetA (A)- qnrA	0	1	0	1	0
441	2022	migratory	damietta	E. coli	O128 : H2	E, CL, T, NA, CF	1	1	0	0	1	1	0	1	0	1	0	0	TetA (A)- qnrA	0	1	0	1	0
442	2022	migratory	damietta	E. coli	O159	E, CL, T, NA, CF, SXT	1	1	0	1	1	1	0	1	0	1	0	0	Sul1- TetA (A)- qnrA	1	1	0	1	0
443	2022	migratory	damietta	E. coli	O159	E, CL, T, NA, CF, SXT	1	1	0	1	1	1	0	1	0	1	0	0	Sul1- TetA (A)- qnrA	1	1	0	1	0
444	2022	migratory	damietta	E. coli	O159	E, CL, T, NA, CF, SXT	1	1	0	1	1	1	0	1	0	1	0	0	Sul1- qnrA	1	0	0	1	0
445	2022	migratory	damietta	E. coli	O159	E, CL, T, NA, CF, SXT	1	1	0	1	1	1	0	1	0	1	0	0	Sul1- TetA (A)- qnrA	1	1	0	1	0
446	2022	migratory	damietta	E. coli	O159	E, CL, T, NA, CF, SXT	1	1	0	1	1	1	0	1	0	1	0	0	Sul1- TetA (A)- qnrA	1	1	0	1	0
447	2022	migratory	damietta	E. coli	O163 : H2	E, CL, T, NA	1	1	0	0	1	1	0	1	0	0	0	0	TetA (A)- qnrA	0	1	0	1	0
448	2022	migratory	damietta	E. coli	O163 : H2	E, CL, T, NA	1	1	0	0	1	1	0	1	0	0	0	0	TetA (A)- ereA- qnrA	0	1	0	1	1
449	2022	migratory	damietta	E. coli	O163 : H2	E, CL, T, NA	1	1	0	0	1	1	0	1	0	0	0	0	TetA (A)- qnrA	0	1	0	1	0
450	2022	migratory	damietta	E. coli	O163 : H2	E, CL, T, NA	1	1	0	0	1	1	0	1	0	0	0	0	TetA (A)- qnrA	0	1	0	1	0
451	2022	migratory	damietta	E. coli	O163 : H2	E, CL, T, NA	1	1	0	0	1	1	0	1	0	0	0	0	TetA (A)- qnrA	0	1	0	1	0
452	2022	migratory	dakahlia	E. coli	O91 : H21	E, CL, T, NA, CF, SXT, AM, CP, G, L, K, AK	1	1	1	1	1	1	1	1	1	1	1	1	Sul1-- ereA- blaTEM- qnrA	1	0	1	1	1
453	2022	migratory	dakahlia	E. coli	O91 : H21	E, CL, T, NA, CF, SXT, AM, CP, G, L, K, AK	1	1	1	1	1	1	1	1	1	1	1	1	Sul1- TetA (A)- ereA- blaTEM- qnrA	1	1	1	1	1
454	2022	migratory	dakahlia	E. coli	O91 : H21	E, CL, T, NA, CF, SXT, AM, CP, G, L, K, AK	1	1	1	1	1	1	1	1	1	1	1	1	Sul1- TetA (A)- ereA- blaTEM- qnrA	1	1	1	1	1
455	2022	migratory	dakahlia	E. coli	O91 : H21	E, CL, T, NA, CF, SXT, AM, CP, G, L, K, AK	1	1	1	1	1	1	1	1	1	1	1	1	Sul1- blaTEM- qnrA	1	0	1	1	0
456	2023	migratory	damietta	E. coli	O17 : H18	E, CL, T, NA	1	1	0	0	1	1	0	1	0	0	0	0	TetA (A)- qnrA	0	1	0	1	0
457	2023	migratory	damietta	E. coli	O17 : H18	E, CL, T, NA	1	1	0	0	1	1	0	1	0	0	0	0	TetA (A)- qnrA	0	1	0	1	0
458	2023	migratory	damietta	E. coli	O17 : H18	E, CL, T, NA	1	1	0	0	1	1	0	1	0	0	0	0	TetA (A)- qnrA	0	1	0	1	0
459	2023	migratory	damietta	E. coli	O17 : H18	E, CL, T, NA	1	1	0	0	1	1	0	1	0	0	0	0	TetA (A)- qnrA	0	1	0	1	0
460	2023	migratory	damietta	E. coli	O17 : H18	E, CL, T, NA	1	1	0	0	1	1	0	1	0	0	0	0	TetA (A)- qnrA	0	1	0	1	0
461	2023	migratory	port said	E. coli	O26 : H11	E, CL	0	1	0	0	1	0	0	1	0	0	0	0	ereA	0	0	0	0	1
462	2023	migratory	port said	E. coli	O26 : H11	E, CL	0	1	0	0	1	0	0	1	0	0	0	0	ereA	0	0	0	0	1
463	2023	migratory	port said	E. coli	O26 : H11	E, CL	0	1	0	0	1	0	0	1	0	0	0	0	ereA	0	0	0	0	1
464	2023	migratory	port said	E. coli	O26 : H11	E, CL	0	1	0	0	1	0	0	1	0	0	0	0	ereA	0	0	0	0	1
465	2023	migratory	port said	E. coli	O26 : H11	E, CL	0	1	0	0	1	0	0	1	0	0	0	0	ereA	0	0	0	0	1
466	2023	migratory	port said	E. coli	O103 : H2	E, CL, T, NA, CF, SXT	1	1	0	1	1	1	0	1	1	1	0	0	TetA (A)- qnrA	0	1	0	1	0
467	2023	migratory	port said	E. coli	O103 : H2	E, CL, T, NA, CF, SXT	1	1	0	1	1	1	0	1	0	1	0	0	Sul1- TetA (A)- qnrA	1	1	0	1	0
468	2023	migratory	port said	E. coli	O103 : H2	E, CL, T, NA, CF, SXT	1	1	0	1	1	1	0	1	0	1	0	0	Sul1- TetA (A)- qnrA	1	1	0	1	0
469	2023	migratory	port said	E. coli	O103 : H2	E, CL, T, NA, CF, SXT	1	1	0	1	1	1	0	1	0	1	0	0	Sul1- TetA (A)- qnrA	1	1	0	1	0
470	2023	migratory	port said	E. coli	O103 : H2	E, CL, T, NA, CF, SXT	1	1	0	1	1	1	0	1	0	1	0	0	Sul1- TetA (A)- qnrA	1	1	0	1	0
471	2023	migratory	damietta	E. coli	O128 : H2	E, CL, T, NA, CF, SXT, AM, CP, G, L	1	1	1	1	1	1	1	1	1	1	1	1	Sul1- TetA (A)- blaTEM- qnrA	1	1	1	1	0
472	2023	migratory	damietta	E. coli	O128 : H2	E, CL, T, NA, CF, SXT, AM, CP, G, L	1	1	1	1	1	1	1	1	0	1	1	1	Sul1- TetA (A)- blaTEM- qnrA	1	1	1	1	0
473	2023	migratory	damietta	E. coli	O128 : H2	E, CL, T, NA, CF, SXT, AM, CP, G, L	1	1	1	1	1	1	1	1	0	1	1	1	Sul1- blaTEM- qnrA	1	0	1	1	0
474	2023	migratory	damietta	E. coli	O128 : H2	E, CL, T, NA, CF, SXT, AM, CP, G, L	1	1	1	1	1	1	1	1	0	1	1	1	Sul1- TetA (A)- blaTEM- qnrA	1	1	1	1	0
475	2023	migratory	damietta	E. coli	O128 : H2	E, CL, T, NA, CF, SXT, AM, CP, G, L	1	1	1	1	1	1	1	1	0	1	1	1	Sul1- TetA (A)- blaTEM- qnrA	1	1	1	1	0
476	2023	migratory	dakahlia	E. coli	O125 : H21	E, CL	0	1	0	0	1	0	0	1	0	0	0	0	ereA	0	0	0	0	1
477	2023	migratory	dakahlia	E. coli	O125 : H21	E, CL	0	1	0	0	1	0	0	1	0	0	0	0	ereA	0	0	0	0	1
478	2023	migratory	dakahlia	E. coli	O125 : H21	E, CL	0	1	0	0	1	0	0	1	0	0	0	0	ereA	0	0	0	0	1
479	2023	migratory	dakahlia	E. coli	O125 : H21	E, CL	0	1	0	0	1	0	0	1	0	0	0	0	ereA	0	0	0	0	1
480	2023	migratory	dakahlia	E. coli	O91 : H21	E, CL, T, NA, CF, SXT, AM, G, L	1	1	1	1	1	1	0	1	1	1	1	1	Sul1- TetA (A)- blaTEM- qnrA	1	1	1	1	0
481	2023	migratory	dakahlia	E. coli	O91 : H21	E, CL, T, NA, CF, SXT, AM, G, L	1	1	1	1	1	1	0	1	0	1	1	1	Sul1- TetA (A)- blaTEM- qnrA	1	1	1	1	0
482	2023	migratory	dakahlia	E. coli	O91 : H21	E, CL, T, NA, CF, SXT, AM, L	1	1	1	1	1	1	0	1	0	1	1	0	Sul1- TetA (A)- blaTEM- qnrA	1	1	1	1	0
483	2023	migratory	dakahlia	E. coli	O91 : H21	E, CL, T, NA, CF, SXT, AM, G, L	1	1	1	1	1	1	0	1	0	1	1	1	Sul1- TetA (A)- blaTEM- qnrA	1	1	1	1	0
484	2023	migratory	dakahlia	E. coli	O91 : H21	E, CL, T, NA, CF, SXT, AM, G, L	1	1	1	1	1	1	0	1	0	1	1	1	Sul1- TetA (A)- blaTEM- qnrA	1	1	1	1	0
485	2023	migratory	damietta	E. coli	O78	E, CL, T, NA, CF, SXT	1	1	0	1	1	1	0	1	0	1	0	0	Sul1- TetA (A)- qnrA	1	1	0	1	0
486	2023	migratory	damietta	E. coli	O78	E, CL, T, NA, CF, SXT	1	1	0	1	1	1	0	1	0	1	0	0	Sul1- qnrA	1	0	0	1	0
487	2023	migratory	damietta	E. coli	O78	E, T, NA, CF, SXT	1	1	0	1	0	1	0	1	0	1	0	0	Sul1- TetA (A)- qnrA	1	1	0	1	0
488	2023	migratory	damietta	E. coli	O78	E, CL, T, NA, CF, SXT	1	1	0	1	1	1	0	1	1	1	0	0	Sul1- TetA (A)- qnrA	1	1	0	1	0
489	2023	migratory	damietta	E. coli	O78	E, T, NA, CF	1	1	0	0	0	1	0	1	0	1	0	0	TetA (A)- qnrA	0	1	0	1	0
490	2023	farm	dakahlia	Salmonella	Kentucky	NA, E, AM, SXT, CL, T, CP, K, AK, CF, L, G	1	1	1	1	1	1	1	1	1	1	1	1	Sul1- TetA (A)- blaTEM- qnrA	1	1	1	1	0
491	2023	farm	dakahlia	Salmonella	Kentucky	NA, E, AM, SXT, CL, T, G	1	1	1	1	1	1	0	0	0	0	0	1	Sul1- TetA (A)- ereA- blaTEM- qnrA	1	1	1	1	1
492	2023	farm	dakahlia	Salmonella	Enteritidis	NA, E, AM, SXT	1	1	1	1	0	0	0	0	0	0	0	0	Sul1- blaTEM- qnrA	1	0	1	1	0
493	2023	farm	dakahlia	Salmonella	Shangani	NA, E, AM, SXT, CL, T, CP, K, AK, CF, L, G	1	1	1	1	1	1	1	1	1	1	1	1	Sul1- TetA (A)- blaTEM- qnrA	1	1	1	1	0
494	2023	farm	dakahlia	Salmonella	Shangani	NA, E, AM, SXT, CL, T, CP, L, G	1	1	1	1	1	1	1	0	0	0	1	1	Sul1- TetA (A)- blaTEM- qnrA	1	1	1	1	0
495	2023	farm	dakahlia	Salmonella	Enteritidis	NA, E, AM, SXT, CL, T, CP, L, G	1	1	1	1	1	1	1	0	0	0	1	1	Sul1- TetA (A)- blaTEM- qnrA	1	1	1	1	0
496	2023	farm	dakahlia	Salmonella	Shangani	NA, E, AM, SXT	1	1	1	1	0	0	0	0	0	0	0	0	Sul1- blaTEM- qnrA	1	0	1	1	0
497	2023	farm	damietta	Salmonella	Typhimurium	NA, E, AM, SXT, CL, T, CP, K, AK, CF, L, G	1	1	1	1	1	1	0	1	1	1	1	1	Sul1- TetA (A)- ereA- blaTEM- qnrA	1	1	1	1	1
498	2023	farm	damietta	Salmonella	Enteritidis	NA, E, AM, SXT, CL, T, CP, K, AK, CF, L, G	1	1	1	1	1	1	1	1	1	1	1	1	Sul1- TetA (A)- ereA- blaTEM- qnrA	1	1	1	1	1
499	2023	farm	damietta	Salmonella	Typhimurium	NA, E, AM, SXT, T, CP, CF, L, G	1	1	1	1	0	1	0	0	0	1	1	1	Sul1- TetA (A)- ereA- blaTEM- qnrA	1	1	1	1	1
500	2023	farm	damietta	Salmonella	Enteritidis	NA, E, AM, SXT, CL, T, CP, K, AK, CF, L, G	1	1	1	1	1	1	1	1	1	1	1	1	Sul1- TetA (A)- ereA- blaTEM- qnrA	1	1	1	1	1
501	2023	farm	damietta	Salmonella	Enteritidis	NA, E, AM, SXT, CL, T, G	1	1	1	1	1	1	0	0	0	0	0	1	Sul1- TetA (A)- ereA- blaTEM- qnrA	1	1	1	1	1
502	2023	farm	damietta	Salmonella	Wingrove	NA, E, AM, SXT, CL, T, CP, K, AK, CF, L, G	1	1	1	1	1	1	1	1	1	1	1	1	Sul1- TetA (A)- ereA- blaTEM- qnrA	1	1	1	1	1
503	2023	farm	damietta	Salmonella	Labadi	NA, E, AM, SXT, CL, T, CP, K, AK, CF, L, G	1	1	1	1	1	1	0	1	1	1	1	1	Sul1- TetA (A)- blaTEM- qnrA	1	1	1	1	0
504	2023	farm	damietta	Salmonella	Enteritidis	NA, E, AM, SXT, CL, T, CP, K, AK, CF, L, G	1	1	1	1	1	1	1	1	1	1	1	1	Sul1- TetA (A)- blaTEM- qnrA	1	1	1	1	0
505	2023	farm	damietta	Salmonella	Wingrove	NA, E, AM, SXT, CL, T, CP, CF, L, G	1	1	1	1	1	1	1	0	0	1	1	1	Sul1- TetA (A)- blaTEM- qnrA	1	1	1	1	0
506	2023	farm	damietta	Salmonella	Typhimurium	NA, E, AM, SXT, CL, T, CP, CF, L, G	1	1	1	1	1	1	1	0	0	1	1	1	Sul1- TetA (A)- ereA- blaTEM- qnrA	1	1	1	1	1
507	2023	farm	port said	Salmonella	Typhimurium	NA, E, AM, SXT, CL, T, CP, K, AK, CF, L, G	1	1	1	1	1	1	1	1	1	1	1	1	Sul1- TetA (A)- ereA- blaTEM- qnrA	1	1	1	1	1
508	2023	farm	port said	Salmonella	Enteritidis	NA, E, AM, SXT, CL, T, CP, K, AK, CF, L, G	1	1	1	1	1	1	1	1	1	1	1	1	Sul1- TetA (A)- blaTEM- qnrA	1	1	1	1	0
509	2023	farm	port said	Salmonella	Rechovot	NA, E, AM, SXT, CL, T, CP	1	1	1	1	1	1	1	0	0	0	0	0	Sul1- TetA (A)- blaTEM- qnrA	1	1	1	1	0
510	2023	farm	port said	Salmonella	Typhimurium	NA, E, AM, SXT, CL, T, CP, K, AK, CF, L, G	1	1	1	1	1	1	1	1	1	1	1	1	Sul1- TetA (A)- blaTEM- qnrA	1	1	1	1	0
511	2023	farm	port said	Salmonella	Enteritidis	NA, E, AM, SXT, K, AK, CF, L, G	1	1	1	1	0	0	0	1	1	1	1	1	Sul1- ereA- blaTEM- qnrA	1	0	1	1	1
512	2023	farm	port said	Salmonella	Typhimurium	NA, E, AM, SXT, K, AK, CF, L, G	1	1	1	1	0	0	0	1	1	1	1	1	Sul1- ereA- blaTEM- qnrA	1	0	1	1	1
513	2023	farm	port said	Salmonella	Typhimurium	NA, E, AM, SXT, CL, T, CP	1	1	1	1	1	1	1	0	0	0	0	0	Sul1- TetA (A)- ereA- blaTEM- qnrA	1	1	1	1	1
514	2023	farm	port said	Salmonella	Typhimurium	NA, E, AM, SXT, CL, T, CP	1	1	1	1	1	1	1	0	0	0	0	0	Sul1- TetA (A)- ereA- blaTEM- qnrA	1	1	1	1	1
515	2023	farm	port said	Salmonella	Daula	NA, E, AM, SXT, CL, T, CP, K, AK, CF, L, G	1	1	1	1	1	1	1	1	1	1	1	1	Sul1- TetA (A)- ereA- blaTEM- qnrA	1	1	1	1	1
516	2022	farm	dakahlia	Salmonella	Lexington	NA, E, AM, SXT, CL, T, CP, K, AK, CF, L, G	1	1	1	1	1	1	1	1	1	1	1	1	Sul1- TetA (A)- ereA- blaTEM- qnrA	1	1	1	1	1
517	2022	farm	dakahlia	Salmonella	Virchow	NA, E, AM, SXT, T, CP	1	1	1	1	0	1	1	0	0	0	0	0	Sul1- TetA (A)- blaTEM	1	1	1	0	0
518	2022	farm	dakahlia	Salmonella	Typhimurium	NA, E, AM, SXT, CL, CP	1	1	1	1	1	0	1	0	0	0	0	0	blaTEM- qnrA	0	0	1	1	0
519	2022	farm	dakahlia	Salmonella	Virchow	NA, E, AM, SXT, CL, T, CP, K, AK, CF, L, G	1	1	1	1	1	1	1	1	1	1	1	1	Sul1- TetA (A)- blaTEM- qnrA	1	1	1	1	0
520	2022	farm	dakahlia	Salmonella	Virchow	NA, E, AM, SXT, CL, T, CP	1	1	1	1	1	1	1	0	0	0	0	0	Sul1- TetA (A)- blaTEM- qnrA	1	1	1	1	0
521	2022	farm	dakahlia	Salmonella	Colindale	NA, E, AM, SXT, CL, T, CP	1	1	1	1	1	1	1	0	0	0	0	0	Sul1- TetA (A)- ereA- blaTEM	1	1	1	0	1
522	2022	farm	dakahlia	Salmonella	Typhimurium	NA, E, AM, SXT, CL, T, CP, K, AK, CF, L, G	1	1	1	1	1	1	1	1	1	1	1	1	Sul1- TetA (A)- blaTEM- qnrA	1	1	1	1	0
523	2022	farm	dakahlia	Salmonella	Typhimurium	NA, T, CP, K, AK, CF, L, G	1	0	0	0	0	1	0	1	1	1	1	1	TetA (A)- blaTEM- qnrA	0	1	1	1	0
524	2022	farm	dakahlia	Salmonella	Typhimurium	NA, E, AM, SXT, CL, T, CP, K, AK, CF, L, G	1	1	1	1	1	1	1	1	1	1	1	1	Sul1- TetA (A)- blaTEM- qnrA	1	1	1	1	0
525	2022	farm	damietta	Salmonella	Enteritidis	NA, E, AM, SXT, CL, T, G	1	1	1	1	1	1	0	0	0	0	0	1	TetA (A)- blaTEM- qnrA	1	1	1	1	0
526	2022	farm	damietta	Salmonella	Kentucky	NA, E, AM, SXT	1	1	1	1	0	0	0	0	0	0	0	0	Sul1- ereA- blaTEM- qnrA	1	0	1	1	1
527	2022	farm	damietta	Salmonella	Enteritidis	NA, E, AM, SXT, CL, T, CP, K, AK, CF, L, G	1	1	1	1	1	1	1	1	1	1	1	1	Sul1- TetA (A)- blaTEM- qnrA	1	1	1	1	0
528	2022	farm	damietta	Salmonella	Kentucky	NA, E, AM, SXT, CL, T	1	1	1	1	1	1	0	0	0	0	0	0	Sul1- blaTEM- qnrA	1	0	1	1	0
529	2022	farm	damietta	Salmonella	Infantis	NA, E, AM, SXT, CL, T, CP, K, AK, CF, L, G	1	1	1	1	1	1	1	1	1	1	1	1	Sul1- TetA (A)- ereA- blaTEM- qnrA	1	1	1	1	1
530	2022	farm	damietta	Salmonella	Kentucky	NA, E, AM, SXT, CL, T, CP, K, AK, CF, L, G	1	1	1	1	1	1	1	1	1	1	1	1	Sul1- TetA (A)- ereA- blaTEM- qnrA	1	1	1	1	1
531	2022	farm	damietta	Salmonella	Enteritidis	NA, E, AM, SXT, CL, T, G	1	1	1	1	1	1	0	0	0	0	0	1	Sul1- TetA (A)- blaTEM- qnrA	1	1	1	1	0
532	2022	farm	damietta	Salmonella	Kentucky	NA, E, AM, SXT, CL, T, G	1	1	1	1	1	1	0	0	0	0	0	1	Sul1- TetA (A)- ereA- qnrA	1	1	0	1	1
533	2022	farm	damietta	Salmonella	Infantis	NA, E, AM, SXT, CL, T, G	1	1	1	1	1	1	0	0	0	0	0	1	Sul1- blaTEM- qnrA	1	0	1	1	0
534	2022	farm	damietta	Salmonella	Infantis	NA, E, AM, SXT, K, AK, CF, L, G	1	1	1	1	0	0	0	1	1	1	1	1	Sul1- ereA- blaTEM- qnrA	1	0	1	1	1
535	2022	farm	port said	Salmonella	Typhimurium	NA, E, AM, SXT, K, AK, CF, L, G	1	1	1	1	0	0	0	1	1	1	1	1	Sul1- blaTEM- qnrA	1	0		1	0
536	2022	farm	port said	Salmonella	Typhimurium	NA, SXT, CL, T, CP, K, AK, CF, L, G	1	0	0	1	1	1	1	1	1	1	1	1	Sul1- TetA (A)- blaTEM- qnrA	1	1	1	1	0
537	2022	farm	port said	Salmonella	Inganda	NA, E, AM, SXT, K, AK, CF, L, G	1	1	1	1	0	0	0	1	1	1	1	1	Sul1-blaTEM- qnrA	1	0	1	1	0
538	2022	farm	port said	Salmonella	Typhimurium	NA, E, AM, SXT, CL, T, CP	1	1	1	1	1	1	1	0	0	0	0	0	Sul1- TetA (A)- ereA- blaTEM- qnrA	1	1	1	1	1
539	2022	farm	port said	Salmonella	Bargny	NA, E, AM, SXT, CL, T, CP	1	1	1	1	1	1	1	0	0	0	0	0	Sul1- TetA (A)- blaTEM- qnrA	1	1	1	1	0
540	2022	farm	port said	Salmonella	Inganda	NA, E, AM, SXT, CF, L, G	1	1	1	1	0	0	0	0	0	1	1	1	Sul1- blaTEM- qnrA	1	0	1	1	0
541	2022	farm	port said	Salmonella	Typhimurium	NA, E, AM, SXT, CL, G	1	1	1	1	1	0	0	0	0	0	0	1	Sul1- ereA- blaTEM- qnrA	1	0	1	1	1
542	2022	farm	port said	Salmonella	Typhimurium	NA, E, AM, SXT, CL, T, CP	1	1	1	1	1	1	1	0	0	0	0	0	Sul1- ereA- blaTEM- qnrA	1	0	1	1	1
543	2021	farm	dakahlia	Salmonella	Typhimurium	NA, E, AM, SXT, CL, T, CP, K, AK, CF, L, G	1	1	1	1	1	1	1	1	1	1	1	1	Sul1- TetA (A)- ereA- blaTEM- qnrA	1	1	1	1	1
544	2021	farm	dakahlia	Salmonella	Typhimurium	NA, E, AM, SXT, CL, T, CP, CF, L, G	1	1	1	1	1	1	1	0	0	1	1	1	Sul1- TetA (A)- blaTEM- qnrA	1	1	1	1	0
545	2021	farm	dakahlia	Salmonella	Typhimurium	NA, E, AM, SXT, CL, T	1	1	1	1	1	1	0	0	0	0	0	0	Sul1- TetA (A)- blaTEM- qnrA	1	1	1	1	0
546	2021	farm	dakahlia	Salmonella	Typhimurium	NA, E, AM, SXT, CL, L, G	1	1	1	1	1	0	0	0	0	0	1	1	Sul1- ereA- blaTEM- qnrA	1	0	1	1	1
547	2021	farm	dakahlia	Salmonella	Enteritidis	NA, E, AM, SXT, CL, T	1	1	1	1	1	1	0	0	0	0	0	0	Sul1- TetA (A)- blaTEM- qnrA	1	1	1	1	0
548	2021	farm	dakahlia	Salmonella	S. Kentucky	NA, E, AM, SXT, CL, T, CP, CF, L, G	1	1	1	1	1	1	1	0	0	1	1	1	Sul1- TetA (A)- blaTEM- qnrA	1	1	1	1	0
549	2021	farm	dakahlia	Salmonella	Typhimurium	NA, E, AM, SXT, CL, T, CP, K, AK, CF, L, G	1	1	1	1	1	1	1	1	1	1	1	1	Sul1- TetA (A)- blaTEM- qnrA	1	1	1	1	0
550	2021	farm	dakahlia	Salmonella	Enteritidis	NA, E, AM, SXT, CL, T, CP, CF, L, G	1	1	1	1	1	1	1	0	0	1	1	1	Sul1- TetA (A)- ereA- blaTEM- qnrA	1	1	1	1	1
551	2021	farm	damietta	Salmonella	Enteritidis	NA, E, AM, SXT, CL, T, CP, K, AK, CF, L, G	1	1	1	1	1	1	1	1	1	1	1	1	Sul1- TetA (A)- ereA- qnrA	1	1	0	1	1
552	2021	farm	damietta	Salmonella	Enteritidis	NA, E, AM, SXT, CL, T, CP, K, AK, CF, L, G	1	1	1	1	1	1	1	1	1	1	1	1	Sul1- TetA (A)- blaTEM- qnrA	1	1	1	1	0
553	2021	farm	damietta	Salmonella	S. Kentucky	NA, E, AM, SXT, CL, T, CP, K, AK, CF	1	1	1	1	1	1	1	1	1	1	0	0	Sul1- TetA (A)- ereA- blaTEM- qnrA	1	1	1	1	1
554	2021	farm	damietta	Salmonella	Enteritidis	NA, E, AM, SXT, CL, T, CF, L, G	1	1	1	1	1	1	0	0	0	1	1	1	Sul1- TetA (A)- blaTEM- qnrA	1	1	1	1	0
555	2021	farm	damietta	Salmonella	Enteritidis	NA, E, AM, SXT, CL, T, CP	1	1	1	1	1	1	1	0	0	0	0	0	Sul1- TetA (A)- qnrA	1	1	0	1	0
556	2021	farm	damietta	Salmonella	S. Kentucky	NA, E, AM, SXT, CL, L, G	1	1	1	1	1	0	0	0	0	0	1	1	Sul1- blaTEM- qnrA	1	0	0	1	0
557	2021	farm	damietta	Salmonella	S. Kentucky	NA, E, AM, SXT, CL, T, CP, K, AK, CF	1	1	1	1	1	1	1	1	1	1	0	0	Sul1- TetA (A)- blaTEM- qnrA	1	1	1	1	0
558	2021	farm	port said	Salmonella	S. Kentucky	NA, E, AM, SXT, CL, T, CP, CF, G	1	1	1	1	1	1	1	0	0	1	0	1	Sul1- TetA (A)- blaTEM- qnrA	1	1	1	1	0
559	2021	farm	port said	Salmonella	S. Kentucky	NA, E, AM, SXT, CL, T, CP, K, AK, CF, L	1	1	1	1	1	1	1	1	1	1	1	0	Sul1- TetA (A)- blaTEM- qnrA	1	1	1	1	0
560	2021	farm	port said	Salmonella	S. Apeyeme	NA, E, AM, SXT, CL, T, CP, CF, G	1	1	1	1	1	1	1	0	0	1	0	1	Sul1- TetA (A)- ereA- blaTEM- qnrA	1	1	1	1	1
561	2021	farm	port said	Salmonella	S. Apeyeme	NA, E, AM, SXT, CL, T, CP, K, AK, CF, L, G	1	1	1	1	1	1	1	1	1	1	1	1	Sul1- TetA (A)- ereA- blaTEM- qnrA	1	1	1	1	1
562	2021	farm	port said	Salmonella	S. Kentucky	NA, E, AM, SXT, CL, T, CP, K, AK, CF, L, G	1	1	1	1	1	1	1	1	1	1	1	1	Sul1- TetA (A)- blaTEM- qnrA	1	1	1	1	0
563	2020	farm	dakahlia	Salmonella	Enteritidis	NA, E, AM, SXT, CL, T, CP, K, AK, CF, L	1	1	1	1	1	1	1	1	1	1	1	0	Sul1- TetA (A)- ereA- blaTEM- qnrA	1	1	1	1	1
564	2020	farm	dakahlia	Salmonella	Typhimurium	NA, E, AM, SXT, CL, T, CP, K, AK, CF, L	1	1	1	1	1	1	1	1	1	1	1	0	Sul1- blaTEM- qnrA	1	0	1	1	0
565	2020	farm	dakahlia	Salmonella	Typhimurium	NA, E, AM, SXT, CL, T, CP, K, AK, CF, L	1	1	1	1	1	1	1	1	1	1	1	0	Sul1- TetA (A) blaTEM- qnrA	1	1	1	1	0
566	2020	farm	dakahlia	Salmonella	Enteritidis	NA, E, AM, SXT, CL, T, CP, K, AK, CF, L	1	1	1	1	1	1	1	1	1	1	1	0	Sul1- TetA (A)- ereA- blaTEM- qnrA	1	1	1	1	1
567	2020	farm	dakahlia	Salmonella	Enteritidis	NA, E, AM, SXT, CL, T, CP, K, AK, CF, L	1	1	1	1	1	1	1	1	1	1	1	0	Sul1- TetA (A)- blaTEM- qnrA	1	1	1	1	0
568	2020	farm	dakahlia	Salmonella	Typhimurium	NA, E, AM, SXT, CL, T, CP, K, AK, CF, L	1	1	1	1	1	1	1	1	1	1	1	0	TetA (A)- blaTEM- qnrA	0	1	1	1	0
569	2020	farm	dakahlia	Salmonella	Molade	NA, E, AM, SXT, CL, T, CP	1	1	1	1	1	1	1	0	0	0	0	0	Sul1- TetA (A)- blaTEM- qnrA	1	1	1	1	0
570	2020	farm	dakahlia	Salmonella	Typhimurium	NA, E, AM, SXT, CL, T, CP, K, AK, CF, L	1	1	1	1	1	1	1	1	1	1	1	0	Sul1- TetA (A)- ereA- blaTEM- qnrA	1	1	1	1	1
571	2020	farm	damietta	Salmonella	Shangani	NA, E, AM, SXT, CL, T, CP	1	1	1	1	1	1	1	0	0	0	0	0	Sul1- TetA (A)- ereA- blaTEM- qnrA	1	1	1	1	1
572	2020	farm	damietta	Salmonella	Enteritidis	NA, E, AM, SXT, CL, T, CP	1	1	1	1	1	1	1	0	0	0	0	0	Sul1- TetA (A)- ereA- blaTEM- qnrA	1	1	1	1	1
573	2020	farm	damietta	Salmonella	Enteritidis	NA, E, AM, SXT, CL, T, CP, K, AK, CF, L	1	1	1	1	1	1	1	1	1	1	1	0	Sul1- TetA (A)- blaTEM- qnrA	1	1	1	1	0
574	2020	farm	damietta	Salmonella	Daula	NA, E, AM, SXT, CL, T, CP, CF, L	1	1	1	1	1	1	1	0	0	1	1	0	Sul1- TetA (A)- ereA- blaTEM- qnrA	1	1	1	1	1
575	2020	farm	damietta	Salmonella	Tamale	NA, E, AM, SXT, K, AK, CF, L	1	1	1	1	0	0	0	1	1	1	1	0	Sul1- blaTEM- qnrA	1	0	1	1	0
576	2020	farm	damietta	Salmonella	Daula	NA, E, AM, SXT, CL, T, CP, K, AK, CF, L, G	1	1	1	1	1	1	1	1	1	1	1	1	Sul1- TetA (A)- ereA- blaTEM- qnrA	1	1	1	1	1
577	2020	farm	damietta	Salmonella	Enteritidis	NA, E, AM, SXT, CL, T, CP, K, AK, CF, L, G	1	1	1	1	1	1	1	1	1	1	1	1	TetA (A)- ereA- blaTEM- qnrA	0	1	1	1	1
578	2020	farm	damietta	Salmonella	Tamale	NA, E, AM, SXT, CL, T, CP, K, AK, CF, L	1	1	1	1	1	1	1	1	1	1	1	0	Sul1- TetA (A)- ereA- blaTEM- qnrA	1	1	1	1	1
579	2020	farm	damietta	Salmonella	Shangani	NA, E, AM, SXT, CL, T, CP, K, Ak	1	1	1	1	1	1	1	1	1	0	0	0	Sul1- TetA (A)- ereA- blaTEM- qnrA	1	1	1	1	1
580	2020	farm	damietta	Salmonella	Shangani	NA, E, AM, SXT, CL, T, CP	1	1	1	1	1	1	1	0	0	0	0	0	Sul1- TetA (A)- ereA- blaTEM- qnrA	1	1	1	1	1
581	2020	farm	damietta	Salmonella	Enteritidis	NA, E, AM, SXT, CL, T, CP, K, AK, CF, L	1	1	1	1	1	1	1	1	1	1	1	0	Sul1- blaTEM- qnrA	1	0		1	0
582	2020	farm	damietta	Salmonella	Enteritidis	NA, E, AM, SXT, CL, T, CP, K, AK, CF, L	1	1	1	1	1	1	1	1	1	1	1	0	Sul1- TetA (A)- ereA- blaTEM- qnrA	1	1	1	1	1
583	2020	farm	port said	Salmonella	Newport	NA, E, AM, SXT, CL, T, AK, CF, L	1	1	1	1	1	1	0	0	1	1	1	0	Sul1- TetA (A)- blaTEM- qnrA	1	1	1	1	0
584	2020	farm	port said	Salmonella	Typhimurium	NA, E, AM, SXT, CL, T, CP, K, AK, CF, L	1	1	1	1	1	1	1	1	1	1	1	0	Sul1- TetA (A)- ereA- blaTEM- qnrA	1	1	1	1	1
585	2020	farm	port said	Salmonella	Newport	NA, E, AM, SXT, CL, T, CP	1	1	1	1	1	1	1	0	0	0	0	0	Sul1- TetA (A)- blaTEM- qnrA	1	1	1	1	0
586	2020	farm	port said	Salmonella	Typhimurium	NA, E, AM, SXT, CL, T, CP, K, AK, CF, L	1	1	1	1	1	1	1	1	1	1	1	0	Sul1- TetA (A)- ereA- blaTEM- qnrA	1	1	1	1	1
587	2020	farm	port said	Salmonella	Enteritidis	NA, E, AM, SXT, CL, T, CP	1	1	1	1	1	1	1	0	0	0	0	0	Sul1- TetA (A)- blaTEM- qnrA	1	1	1	1	0
588	2020	farm	port said	Salmonella	Typhimurium	NA, E, AM, SXT, CL, T, CP, K, AK, CF, L	1	1	1	1	1	1	1	1	1	1	1	0	Sul1- TetA (A)- ereA- blaTEM- qnrA	1	1	1	1	1
589	2020	farm	port said	Salmonella	Typhimurium	NA, E, AM, SXT, CL, T, CP, K, AK, CF	1	1	1	1	1	1	1	1	1	1	0	0	Sul1- TetA (A)- ereA- blaTEM- qnrA	1	1	1	1	1
590	2019	farm	dakahlia	Salmonella	S. Typhimurium	NA, E, AM, SXT, CL, T, CP, K, AK, CF, L	1	1	1	1	1	1	1	1	1	1	1	0	Sul1- TetA (A)- ereA- blaTEM- qnrA	1	1	1	1	1
591	2019	farm	dakahlia	Salmonella	S. Kentucky	NA, E, AM, SXT, CL, T, CP, K, AK, G	1	1	1	1	1	1	1	1	1	0	0	1	Sul1- TetA (A)- ereA- blaTEM- qnrA	1	1	1	1	1
592	2019	farm	dakahlia	Salmonella	S. Kentucky	NA, E, AM, SXT, T, CP	1	1	1	1	0	1	1	0	0	0	0	0	Sul1- TetA (A)- ereA- blaTEM- qnrA	1	1	1	1	1
593	2019	farm	dakahlia	Salmonella	S. Typhimurium	NA, E, AM, SXT, CL, T, CP, K, AK, CF, L, G	1	1	1	1	1	1	1	1	1	1	1	1	Sul1- TetA (A)- ereA- blaTEM- qnrA	1	1	1	1	1
594	2019	farm	dakahlia	Salmonella	S. Enteritidis	NA, AM, SXT, CL, T, CP, K, AK, CF, L, G	1	0	1	1	1	1	1	1	1	1	1	1	Sul1- TetA (A)- blaTEM- qnrA	1	1	1	1	0
595	2019	farm	dakahlia	Salmonella	S. Typhimurium	NA, E, AM, SXT, CL, T, CP	1	1	1	1	1	1	1	0	0	0	0	0	Sul1- TetA (A)- ereA- blaTEM- qnrA	1	1	1	1	1
596	2019	farm	dakahlia	Salmonella	S. Kentucky	NA, E, AM, SXT, CL, T, CP, K, AK, G	1	1	1	1	1	1	1	1	1	0	0	1	Sul1- TetA (A)- blaTEM- qnrA	1	1	1	1	0
597	2019	farm	dakahlia	Salmonella	S. Angers	NA, E, AM, SXT, T, CP, K, AK	1	1	1	1	0	1	1	1	1	0	0	0	Sul1- TetA (A)- ereA- blaTEM- qnrA	1	1	1	1	1
598	2019	farm	dakahlia	Salmonella	S. Newport	NA, E, AM, SXT	1	1	1	1	0	0	0	0	0	0	0	0	Sul1- blaTEM- qnrA	1	0	1	1	0
599	2019	farm	dakahlia	Salmonella	S. Enteritidis	NA, E, AM, SXT, CL, T, CP	1	1	1	1	1	1	1	0	0	0	0	0	Sul1- TetA (A)- ereA- blaTEM- qnrA	1	1	1	1	1
600	2019	farm	damietta	Salmonella	S. Enteritidis	NA, E, AM, SXT, CL, T, CP, K, AK	1	1	1	1	1	1	1	1	1	0	0	0	Sul1- TetA (A)- blaTEM- qnrA	1	1	1	1	0
601	2019	farm	damietta	Salmonella	S. Enteritidis	NA, E, AM, T, CP, K, AK, CF, G, L	1	1	1	0	0	1	1	1	1	1	1	1	TetA (A)- ereA- blaTEM- qnrA	0	1	1	1	1
602	2019	farm	damietta	Salmonella	S. Enteritidis	NA, E, AM, SXT, CL, T, CP, L	1	1	1	1	1	1	1	0	0	0	1	0	Sul1- TetA (A)- blaTEM- qnrA	1	1	1	1	0
603	2019	farm	damietta	Salmonella	S. Typhimurium	NA, E, AM, SXT, CL, T, CP, G, L	1	1	1	1	1	1	1	0	0	0	1	1	Sul1- TetA (A)- blaTEM- qnrA	1	1	1	1	0
604	2019	farm	damietta	Salmonella	S. Typhimurium	NA, E, AM, SXT, CL, T, CP, K, AK, CF, G, L	1	1	1	1	1	1	1	1	1	1	1	1	Sul1- TetA (A)- blaTEM- qnrA	1	1	1	1	0
605	2019	farm	damietta	Salmonella	S. Inganda	NA, E, AM, SXT, CL, T, CP	1	1	1	1	1	1	1	0	0	0	0	0	Sul1- TetA (A)- ereA- blaTEM- qnrA	1	1	1	1	1
606	2019	farm	damietta	Salmonella	S. Inganda	NA, E, AM, SXT, CL, T, L	1	1	1	1	1	1	0	0	0	0	1	0	Sul1- TetA (A)- ereA- blaTEM- qnrA	1	1	1	1	1
607	2019	farm	damietta	Salmonella	S. Typhimurium	NA, E, AM, SXT, CL, T, CP, K, AK, CF, G, L	1	1	1	1	1	1	1	1	1	1	1	1	Sul1- TetA (A)- ereA- blaTEM- qnrA	1	1	1	1	1
608	2019	farm	port said	Salmonella	S. Typhimurium	NA, E, AM, SXT, CL, T, CP, K, AK, CF, L,G	1	1	1	1	1	1	1	1	1	1	1	1	Sul1- TetA (A)- ereA- blaTEM- qnrA	1	1	1	1	1
609	2019	farm	port said	Salmonella	S. Typhimurium	NA, E, AM, T, CP, K, AK, CF, L,G	1	1	1	0	0	1	1	1	1	1	1	1	TetA (A)- blaTEM- qnrA	0	1	1	1	0
610	2019	farm	port said	Salmonella	S. Typhimurium	NA, E, AM, SXT, CL, T, CF, L,G	1	1	1	1	1	1	0	0	0	1	1	1	Sul1- TetA (A)- ereA- blaTEM- qnrA	1	1	1	1	1
611	2019	farm	port said	Salmonella	S. Typhimurium	NA, E, AM, SXT, CL, T, CP, K, AK, CF, L,G	1	1	1	1	1	1	1	1	1	1	1	1	Sul1- TetA (A)- blaTEM- qnrA	1	1	1	1	0
612	2019	farm	port said	Salmonella	S. Kentucky	NA, E, AM, T, CP, K, AK, CF, L,G	1	1	1	0	0	1	1	1	1	1	1	1	TetA (A)- blaTEM- qnrA	1	1	1	1	0
613	2019	farm	port said	Salmonella	S. Typhimurium	NA, E, AM, SXT, CL, T, CP, K, AK, CF, L,G	1	1	1	1	1	1	1	1	1	1	1	1	Sul1- TetA (A)- blaTEM- qnrA	1	1	1	1	0
614	2019	farm	port said	Salmonella	S. Kentucky	NA, E, AM, SXT, CL, T, CP, K, G	1	1	1	1	1	1	1	1	0	0	0	1	Sul1- TetA (A)- blaTEM- qnrA	1	1	1	1	0
615	2019	farm	port said	Salmonella	S. Kentucky	NA, E, AM, SXT, CL, T	1	1	1	1	1	1	0	0	0	0	0	0	Sul1- TetA (A)- blaTEM- qnrA	1	1	1	1	0
616	2019	farm	port said	Salmonella	S. Typhimurium	NA, E, AM, T, CP, K, AK, CF, L,G	1	1	1	0	0	1	1	1	1	1	1	1	TetA (A)- blaTEM- qnrA	0	1	1	1	0
617	2019	farm	port said	Salmonella	S. Kentucky	NA, E, AM, SXT, CL, T, CP, K, G	1	1	1	1	1	1	1	1	0	0	0	1	Sul1- TetA (A)- blaTEM- qnrA	1	1	1	1	0
618	2019	migratory	damietta	Salmonella	Enteritidis	NA, E, AM, SXT, CL, T, CP, K, AK	1	1	1	1	1	1	1	1	1	0	0	0	Sul1- TetA (A)- ereA- blaTEM- qnrA	1	1	1	1	1
619	2019	migratory	damietta	Salmonella	Enteritidis	NA, E, AM, SXT, CL, T, CP, K, AK, CF	1	1	1	1	1	1	1	1	1	1	0	0	Sul1- TetA (A)- ereA- blaTEM- qnrA	1	1	1	1	1
620	2019	migratory	damietta	Salmonella	Enteritidis	NA, E, AM, SXT, T, CP, K, AK, CF	1	1	1	1	0	1	1	1	1	1	0	0	Sul1- TetA (A)- ereA- blaTEM- qnrA	1	1	1	1	1
621	2019	migratory	damietta	Salmonella	Enteritidis	NA, E, AM, SXT, CL, T, CP, K, AK, CF	1	1	1	1	1	1	1	1	1	1	0	0	Sul1- TetA (A)- ereA- blaTEM- qnrA	1	1	1	1	1
622	2019	migratory	damietta	Salmonella	Enteritidis	NA, E, AM, SXT, AK, CF	1	1	1	1	0	0	0	0	1	1	0	0	Sul1- ereA- blaTEM- qnrA	1	0	1	1	1
623	2019	migratory	damietta	Salmonella	Papuana	NA, E, AM, SXT , L, G	1	1	1	1	0	0	0	0	0	0	1	1	Sul1- ereA- blaTEM- qnrA	1	0	1	1	1
624	2019	migratory	damietta	Salmonella	Papuana	NA, E, AM, SXT	1	1	1	1	0	0	0	0	0	0	0	0	Sul1- ereA- blaTEM- qnrA	1	0	1	1	1
625	2019	migratory	damietta	Salmonella	Papuana	NA, AM, SXT , L, G	1	0	1	1	0	0	0	0	0	0	1	1	Sul1- blaTEM- qnrA	1	0	1	1	0
626	2019	migratory	dakahlia	Salmonella	Kentucky	NA, E, SXT, T, CP, K, AK, CF, L	1	1	0	1	0	1	1	1	1	1	1	0	Sul1- ereA- qnrA	1	0	0	1	1
627	2019	migratory	dakahlia	Salmonella	Kentucky	NA, E, SXT, CL, T, CP, K, AK, CF, L	1	1	0	1	1	1	1	1	1	1	1	0	Sul1- TetA (A)- ereA- qnrA	1	1	0	1	1
628	2019	migratory	dakahlia	Salmonella	Kentucky	NA, E, SXT, CL, T, CP, K, AK	1	1	0	1	1	1	1	1	1	0	0	0	Sul1- ereA- qnrA	1	0	0	1	1
629	2019	migratory	dakahlia	Salmonella	Kentucky	NA, E, SXT, CL, T, CP, K, CF, L	1	1	0	1	1	1	1	1	0	1	1	0	Sul1- TetA (A)- ereA- qnrA	1	1	0	1	1
630	2019	migratory	dakahlia	Salmonella	Kentucky	NA, E, SXT, CL, T, CP, AK, CF, L	1	1	0	1	1	1	1	0	1	1	1	0	Sul1- TetA (A)- ereA- qnrA	1	1	0	1	1
631	2019	migratory	dakahlia	Salmonella	S. Typhimurium	NA, E, CF	1	1	0	0	0	0	0	0	0	1	0	0	ereA- qnrA	0	0	0	1	1
632	2019	migratory	dakahlia	Salmonella	S. Typhimurium	NA, E, CF	1	1	0	0	0	0	0	0	0	1	0	0	ereA- qnrA	0	0	0	1	1
633	2019	migratory	dakahlia	Salmonella	S. Typhimurium	NA, E, CF	1	1	0	0	0	0	0	0	0	1	0	0	ereA- qnrA	0	0	0	1	1
634	2019	migratory	dakahlia	Salmonella	S. Typhimurium	NA, E, CF	1	1	0	0	0	0	0	0	0	1	0	0	ereA- qnrA	0	0	0	1	1
635	2019	migratory	dakahlia	Salmonella	S. Typhimurium	NA, E, CF	1	1	0	0	0	0	0	0	0	1	0	0	ereA- qnrA	0	0	0	1	1
636	2019	migratory	port said	Salmonella	Typhimurium	NA, E, AM, SXT, T (salmonella)	1	1	1	1	0	1	0	0	0	0	0	0	Sul1- TetA (A)- ereA- blaTEM- qnrA	1	1	1	1	1
637	2019	migratory	port said	Salmonella	Typhimurium	NA, E, AM, SXT, T (salmonella)	1	1	1	1	0	1	0	0	0	0	0	0	Sul1- ereA- blaTEM- qnrA	1	0	1	1	1
638	2019	migratory	port said	Salmonella	Typhimurium	NA, SXT, CL, T (salmonella)	1	0	0	1	1	1	0	0	0	0	0	0	Sul1- qnrA	1	0	0	1	0
639	2019	migratory	port said	Salmonella	Typhimurium	NA, E, AM, SXT, CL, T (salmonella)	1	1	1	1	1	1	0	0	0	0	0	0	Sul1- TetA (A)- ereA- blaTEM- qnrA	1	1	1	1	1
640	2019	migratory	port said	Salmonella	Typhimurium	NA, E, AM, SXT, CL, T (salmonella)	1	1	1	1	1	1	0	0	0	0	0	0	Sul1- TetA (A)- ereA- blaTEM- qnrA	1	1	1	1	1
641	2019	migratory	port said	Salmonella	Larochelle	NA, E, AM, SXT	1	1	1	1	0	0	0	0	0	0	0	0	Sul1- ereA- blaTEM- qnrA	1	0	1	1	1
642	2019	migratory	port said	Salmonella	Larochelle	NA, E, AM, SXT	1	1	1	1	0	0	0	0	0	0	0	0	Sul1- ereA- blaTEM- qnrA	1	0	1	1	1
643	2019	migratory	port said	Salmonella	Larochelle	NA, SXT	1	0	0	1	0	0	0	0	0	0	0	0	Sul1- qnrA	1	0	0	1	0
644	2019	migratory	port said	Salmonella	Larochelle	NA, E, AM, SXT	1	1	1	1	0	0	0	0	0	0	0	0	Sul1- ereA- blaTEM- qnrA	1	0	1	1	1
645	2019	migratory	port said	Salmonella	Enteritidis	NA, E, CF, L, G	1	1	0	0	0	0	0	0	0	1	1	1	ereA- qnrA	0	0	0	1	1
646	2019	migratory	port said	Salmonella	Enteritidis	NA, L, G	1	0	0	0	0	0	0	0	0	0	1	1	qnrA	0	0	0	1	0
647	2019	migratory	port said	Salmonella	Enteritidis	NA, E, CF	1	1	0	0	0	0	0	0	0	1	0	0	ereA- qnrA	0	0	0	1	1
648	2019	migratory	port said	Salmonella	Enteritidis	NA, E, CF, L, G	1	1	0	0	0	0	0	0	0	1	1	1	ereA- qnrA	0	0	0	1	1
649	2019	migratory	port said	Salmonella	Enteritidis	NA, E, L, G	1	1	0	0	0	0	0	0	0	0	1	1	ereA- qnrA	0	0	0	1	1
650	2020	migratory	damietta	Salmonella	Shangani	NA, E	1	1	0	0	0	0	0	0	0	0	0	0	qnrA	0	0	0	1	0
651	2020	migratory	damietta	Salmonella	Shangani	NA, E	1	1	0	0	0	0	0	0	0	0	0	0	qnrA	0	0	0	1	0
652	2020	migratory	damietta	Salmonella	Shangani	NA, E	1	1	0	0	0	0	0	0	0	0	0	0	qnrA	0	0	0	1	0
653	2020	migratory	damietta	Salmonella	Shangani	NA, E	1	1	0	0	0	0	0	0	0	0	0	0	qnrA	0	0	0	1	0
654	2020	migratory	dakahlia	Salmonella	Enteritidis	NA, E, AM, SXT, CL CF, L	1	1	1	1	1	0	0	0	0	1	1	0	Sul1- blaTEM- qnrA	1	0	1	1	0
655	2020	migratory	dakahlia	Salmonella	Enteritidis	NA, E, AM, SXT, CL, T, CP, K, AK, CF, L	1	1	1	1	1	1	1	1	1	1	1	0	TetA (A)- blaTEM- qnrA	0	1	1	1	0
656	2020	migratory	dakahlia	Salmonella	Enteritidis	NA, E, AM, SXT, CL, T, CP, CF, L	1	1	1	1	1	1	1	0	0	1	1	0	Sul1- blaTEM- qnrA	1	0	1	1	0
657	2020	migratory	dakahlia	Salmonella	Enteritidis	NA, E, AM, SXT, CL, T, CP, K, AK, CF, L	1	1	1	1	1	1	1	1	1	1	1	0	Sul1- blaTEM- qnrA	1	0	1	1	0
658	2020	migratory	dakahlia	Salmonella	Enteritidis	NA, E, AM, SXT, CL, T, CF, L	1	1	1	1	1	1	0	0	0	1	1	0	Sul1- ereA- blaTEM- qnrA	1	0	1	1	1
659	2020	migratory	port said	Salmonella	kentucky	NA, E, AM, SXT, CL, T	1	1	1	1	1	1	0	0	0	0	0	0	Sul1- TetA (A)- blaTEM- qnrA	1	1	1	1	0
660	2020	migratory	port said	Salmonella	kentucky	NA, E, AM, SXT, CL, T	1	1	1	1	1	1	0	0	0	0	0	0	Sul1- ereA- blaTEM- qnrA	1	0	1	1	1
661	2020	migratory	port said	Salmonella	kentucky	NA, E, AM, SXT	1	1	1	1	0	0	0	0	0	0	0	0	Sul1- ereA- blaTEM- qnrA	1	0	1	1	1
662	2020	migratory	port said	Salmonella	kentucky	NA, E, AM, SXT, CL, T	1	1	1	1	1	1	0	0	0	0	0	0	Sul1- TetA (A)- qnrA	1	1	0	1	0
663	2020	migratory	port said	Salmonella	kentucky	NA, E, AM, SXT, CL, T	1	1	1	1	1	1	0	0	0	0	0	0	Sul1- ereA- blaTEM- qnrA	1	0	1	1	1
664	2020	migratory	damietta	Salmonella	Enteritidis	NA, E, AM, SXT, CL, T, CP	1	1	1	1	1	1	1	0	0	0	0	0	Sul1- TetA (A)- blaTEM- qnrA	1	1	1	1	0
665	2020	migratory	damietta	Salmonella	Enteritidis	NA, E, AM, SXT, CL, T	1	1	1	1	1	1	0	0	0	0	0	0	Sul1- TetA (A)- blaTEM- qnrA	1	1	1	1	0
666	2020	migratory	damietta	Salmonella	Enteritidis	NA, E, AM, SXT, CL, T, CP	1	1	1	1	1	1	1	0	0	0	0	0	Sul1- blaTEM- qnrA	1	0		1	0
667	2020	migratory	damietta	Salmonella	Enteritidis	NA, E, AM T, CP	1	1	1	0	0	1	1	0	0	0	0	0	TetA (A)- blaTEM- qnrA	0	1	1	1	0
668	2020	migratory	damietta	Salmonella	Enteritidis	NA, E, AM, SXT, T, CP	1	1	1	1	0	1	1	0	0	0	0	0	Sul1- TetA (A)- blaTEM- qnrA	1	1	1	1	0
669	2020	migratory	dakahlia	Salmonella	Alfort	NA, E	1	1	0	0	0	0	0	0	0	0	0	0	ereA- qnrA	0	0	0	1	1
670	2020	migratory	dakahlia	Salmonella	Alfort	NA, E	1	1	0	0	0	0	0	0	0	0	0	0	ereA- qnrA	0	0	0	1	1
671	2020	migratory	dakahlia	Salmonella	Alfort	NA, E	1	1	0	0	0	0	0	0	0	0	0	0	ereA- qnrA	0	0	0	1	1
672	2020	migratory	dakahlia	Salmonella	Alfort	NA, E	1	1	0	0	0	0	0	0	0	0	0	0	ereA- qnrA	0	0	0	1	1
673	2020	migratory	dakahlia	Salmonella	Alfort	NA, E	1	1	0	0	0	0	0	0	0	0	0	0	qnrA	0	0	0	1	0
674	2020	migratory	port said	Salmonella	Tsevie	NA, E, AM, SXT, CL, T, CP, K, AK, CF, L	1	1	1	1	1	1	1	1	1	1	1	0	Sul1- ereA- blaTEM- qnrA	1	0	1	1	1
675	2020	migratory	port said	Salmonella	Tsevie	NA, E, AM, SXT, CL, T, CP, K, AK, CF, L	1	1	1	1	1	1	1	1	1	1	1	0	Sul1- TetA (A)- blaTEM- qnrA	1	1	1	1	0
676	2020	migratory	port said	Salmonella	Tsevie	NA, E, AM, SXT, CL, T, CP, K, AK, CF	1	1	1	1	1	1	1	1	1	1	0	0	Sul1- ereA- blaTEM- qnrA	1	0	1	1	1
677	2020	migratory	port said	Salmonella	Typhimurium	NA, E, AM, SXT, CL, T, CP, K, AK, CF	1	1	1	1	1	1	1	1	1	1	0	0	Sul1- blaTEM- qnrA	1	0	1	1	0
678	2020	migratory	port said	Salmonella	Typhimurium	NA, E, AM, SXT, CL, T, CP, K, AK, CF	1	1	1	1	1	1	1	1	1	1	0	0	Sul1- TetA (A)- ereA- blaTEM- qnrA	1	1	1	1	1
679	2020	migratory	port said	Salmonella	Typhimurium	NA, E, AM, SXT, CL, T, CP, K, AK, CF	1	1	1	1	1	1	1	1	1	1	0	0	Sul1- TetA (A)- blaTEM- qnrA	1	1	1	1	0
680	2020	migratory	port said	Salmonella	Typhimurium	NA, E, AM, SXT, CL, T, CP, CF	1	1	1	1	1	1	1	0	0	1	0	0	Sul1- TetA (A)- ereA- blaTEM- qnrA	1	1	1	1	1
681	2020	migratory	port said	Salmonella	Typhimurium	NA, E, AM, SXT, CL, T, CP, AK, CF	1	1	1	1	1	1	1	0	1	1	0	0	Sul1- TetA (A)- blaTEM- qnrA	1	1	1	1	0
682	2020	migratory	dakahlia	Salmonella	Typhimurium	NA, E, AM, SXT, CL, T, CP, K, AK, CF	1	1	1	1	1	1	1	1	1	1	0	0	Sul1- TetA (A)- blaTEM- qnrA	1	1	1	1	0
683	2020	migratory	dakahlia	Salmonella	Typhimurium	NA, E, AM, SXT, CL, T, CP, K, AK, CF	1	1	1	1	1	1	1	1	1	1	0	0	Sul1- TetA (A)- ereA- blaTEM- qnrA	1	1	1	1	1
684	2020	migratory	dakahlia	Salmonella	Typhimurium	NA, E, AM, SXT, CL, T, CP, K, AK, CF	1	1	1	1	1	1	1	1	1	1	0	0	Sul1- TetA (A)- blaTEM- qnrA	1	1	1	1	0
685	2020	migratory	dakahlia	Salmonella	Typhimurium	NA, E, AM, CL, T, CP, K, AK, CF	1	1	1	0	1	1	1	1	1	1	0	0	TetA (A)- ereA- qnrA	0	1	0	1	1
686	2020	migratory	dakahlia	Salmonella	Typhimurium	NA, E, AM, SXT, CL, T, CP, K, AK	1	1	1	1	1	1	1	1	1	0	0	0	Sul1- TetA (A)- blaTEM- qnrA	1	1	1	1	0
687	2021	migratory	port said	Salmonella	Shubra	NA, E, AM, SXT	1	1	1	1	0	0	0	0	0	0	0	0	Sul1- ereA- blaTEM- qnrA	1	0	1	1	1
688	2021	migratory	port said	Salmonella	Shubra	NA, E, AM, SXT	1	1	1	1	0	0	0	0	0	0	0	0	Sul1- ereA- blaTEM- qnrA	1	0	1	1	1
689	2021	migratory	port said	Salmonella	Shubra	NA, E, AM, SXT	1	1	1	1	0	0	0	0	0	0	0	0	Sul1- ereA- qnrA	1	0	0	1	1
690	2021	migratory	port said	Salmonella	Shubra	NA, AM, SXT	1	0	1	1	0	0	0	0	0	0	0	0	Sul1- blaTEM- qnrA	1	0	1	1	0
691	2021	migratory	dakahlia	Salmonella	Tsevie	NA, E, AM, SXT, CL, T, CP, K	1	1	1	1	1	1	1	1	0	0	0	0	Sul1- TetA (A)- blaTEM- qnrA	1	1	1	1	0
692	2021	migratory	dakahlia	Salmonella	Tsevie	NA, E, AM, CL, T, CP, K	1	1	1	0	1	1	1	1	0	0	0	0	TetA (A)- ereA- blaTEM- qnrA	0	1	1	1	1
693	2021	migratory	dakahlia	Salmonella	Tsevie	NA, E, AM, SXT, CL, T, CP, K	1	1	1	1	1	1	1	1	0	0	0	0	Sul1- TetA (A)- blaTEM- qnrA	1	1	1	1	0
694	2021	migratory	dakahlia	Salmonella	Tsevie	NA, E, AM, SXT, T, CP, K	1	1	1	1	0	1	1	1	0	0	0	0	Sul1- TetA (A)- blaTEM- qnrA	1	1	1	1	0
695	2021	migratory	damietta	Salmonella	Enteritidis	NA, E, AM, SXT	1	1	1	1	0	0	0	0	0	0	0	0	Sul1- blaTEM- qnrA	1	0	1	1	0
696	2021	migratory	damietta	Salmonella	Enteritidis	NA, E, AM	1	1	1	0	0	0	0	0	0	0	0	0	ereA- blaTEM- qnrA	0	0	1	1	1
697	2021	migratory	damietta	Salmonella	Enteritidis	NA, AM, SXT	1	0	1	1	0	0	0	0	0	0	0	0	Sul1- blaTEM- qnrA	1	0	1	1	0
698	2021	migratory	damietta	Salmonella	Enteritidis	NA, E, AM, SXT	1	1	1	1	0	0	0	0	0	0	0	0	Sul1- blaTEM- qnrA	1	0	1	1	0
699	2021	migratory	damietta	Salmonella	Enteritidis	NA, E, AM, SXT	1	1	1	1	0	0	0	0	0	0	0	0	Sul1- blaTEM- qnrA	1	0	1	1	0
700	2021	migratory	damietta	Salmonella	Enteritidis	NA, E	1	1	0	0	0	0	0	0	0	0	0	0	ereA- qnrA	0	0	0	1	1
701	2021	migratory	damietta	Salmonella	Enteritidis	NA, E	1	1	0	0	0	0	0	0	0	0	0	0	ereA- qnrA	0	0	0	1	1
702	2021	migratory	damietta	Salmonella	Enteritidis	NA, E	1	1	0	0	0	0	0	0	0	0	0	0	ereA- qnrA	0	0	0	1	1
703	2021	migratory	damietta	Salmonella	Enteritidis	NA, E	1	1	0	0	0	0	0	0	0	0	0	0	ereA- qnrA	0	0	0	1	1
704	2021	migratory	damietta	Salmonella	Enteritidis	NA, E	1	1	0	0	0	0	0	0	0	0	0	0	ereA- qnrA	0	0	0	1	1
705	2021	migratory	port said	Salmonella	Kentucky	NA, E, AM, SXT, CL, T, CP, K, AK, CF, L, G	1	1	1	1	1	1	1	1	1	1	1	1	Sul1- TetA (A)- blaTEM- qnrA	1	1	1	1	0
706	2021	migratory	port said	Salmonella	Kentucky	NA, E, AM, SXT, CL, T, CP, K, AK, CF, L	1	1	1	1	1	1	1	1	1	1	1	0	Sul1- TetA (A)- blaTEM- qnrA	1	1	1	1	0
707	2021	migratory	port said	Salmonella	Kentucky	NA, E, AM, SXT, CL, T, CP, K, AK, CF	1	1	1	1	1	1	1	1	1	1	0	0	Sul1- TetA (A)- blaTEM- qnrA	1	1	1	1	0
708	2021	migratory	port said	Salmonella	Kentucky	NA, E, AM, SXT, CL, T, CP, K, AK, CF, L	1	1	1	1	1	1	1	1	1	1	1	0	Sul1- TetA (A)- ereA- blaTEM- qnrA	1	1	1	1	1
709	2021	migratory	port said	Salmonella	Kentucky	NA, E, AM, SXT, CL, T, CP, K, AK, CF, L	1	1	1	1	1	1	1	1	1	1	1	0	Sul1- TetA (A)- blaTEM- qnrA	1	1	1	1	0
710	2021	migratory	dakahlia	Salmonella	Typhimurium	NA, E, AM, SXT	1	1	1	1	0	0	0	0	0	0	0	0	ereA- blaTEM- qnrA	0	0	1	1	1
711	2021	migratory	dakahlia	Salmonella	Typhimurium	NA, E, AM, SXT	1	1	1	1	0	0	0	0	0	0	0	0	ereA- blaTEM- qnrA	0	0	1	1	1
712	2021	migratory	dakahlia	Salmonella	Typhimurium	NA, E, AM, SXT	1	1	1	1	0	0	0	0	0	0	0	0	Sul1- ereA- blaTEM- qnrA	1	0	1	1	1
713	2021	migratory	dakahlia	Salmonella	Typhimurium	NA, E, AM, SXT	1	1	1	1	0	0	0	0	0	0	0	0	Sul1- ereA- blaTEM- qnrA	1	0	1	1	1
714	2021	migratory	dakahlia	Salmonella	Typhimurium	NA, E, AM, SXT	1	1	1	1	0	0	0	0	0	0	0	0	blaTEM- qnrA	0	0	1	1	0
715	2021	migratory	port said	Salmonella	Heidelberg	NA, E, AM, SXT, CL, T, CP, K, AK, CF, L	1	1	1	1	1	1	1	1	1	1	1	0	Sul1- TetA (A)- ereA- blaTEM- qnrA	1	1	1	1	1
716	2021	migratory	port said	Salmonella	Heidelberg	NA, AM, SXT, CL, T, CP, K, AK, CF, L	1	0	1	1	1	1	1	1	1	1	1	0	Sul1- TetA (A)- blaTEM- qnrA	1	1	1	1	0
717	2021	migratory	port said	Salmonella	Heidelberg	NA, E, AM, SXT, CL, T, CP, K, AK, CF, L	1	1	1	1	1	1	1	1	1	1	1	0	Sul1- TetA (A)- blaTEM- qnrA	1	1	1	1	0
718	2021	migratory	port said	Salmonella	Heidelberg	NA, E, AM, SXT, T, CP, K, AK, CF, L	1	1	1	1	0	1	1	1	1	1	1	0	Sul1- TetA (A)- qnrA	1	1	0	1	0
719	2021	migratory	port said	Salmonella	Heidelberg	NA, E, AM, SXT, CL, T, K, AK, CF, L	1	1	1	1	1	1	0	1	1	1	1	0	TetA (A)- blaTEM- qnrA	0	1	1	1	0
720	2021	migratory	damietta	Salmonella	Kentucky	NA, E	1	1	0	0	0	0	0	0	0	0	0	0	ereA- qnrA	0	0	0	1	1
721	2021	migratory	damietta	Salmonella	Kentucky	NA, E	1	1	0	0	0	0	0	0	0	0	0	0	ereA- qnrA	0	0	0	1	1
722	2021	migratory	damietta	Salmonella	Kentucky	NA, E	1	1	0	0	0	0	0	0	0	0	0	0	ereA- qnrA	0	0	0	1	1
723	2021	migratory	damietta	Salmonella	Kentucky	NA, E	1	1	0	0	0	0	0	0	0	0	0	0	ereA- qnrA	0	0	0	1	1
724	2021	migratory	damietta	Salmonella	Kentucky	NA, E	1	1	0	0	0	0	0	0	0	0	0	0	ereA- qnrA	0	0	0	1	1
725	2021	migratory	dakahlia	Salmonella	Typhimurium	NA, E, AM, SXT, CL	1	1	1	1	1	0	0	0	0	0	0	0	Sul1- blaTEM- qnrA	1	0	1	1	0
726	2021	migratory	dakahlia	Salmonella	Typhimurium	NA, E, AM, SXT, CL	1	1	1	1	1	0	0	0	0	0	0	0	Sul1- blaTEM- qnrA	1	0	1	1	0
727	2021	migratory	dakahlia	Salmonella	Typhimurium	NA, E, AM, SXT, CL	1	1	1	1	1	0	0	0	0	0	0	0	Sul1- ereA- blaTEM- qnrA	1	0	1	1	1
728	2021	migratory	dakahlia	Salmonella	Typhimurium	NA, E, AM	1	1	1	0	0	0	0	0	0	0	0	0	blaTEM- qnrA	0	0	1	1	0
729	2022	migraorty	damietta	Salmonella	Paratyphi A	NA, E, AM, SXT, CL, T, CP, K	1	1	1	1	1	1	1	1	0	0	0	0	Sul1- TetA (A)- blaTEM- qnrA	1	1	1	1	0
730	2022	migraorty	damietta	Salmonella	Paratyphi A	NA, E, AM, SXT, CL, T, CP, K	1	1	1	1	1	1	1	1	0	0	0	0	Sul1- TetA (A)- ereA- blaTEM- qnrA	1	1	1	1	1
731	2022	migraorty	damietta	Salmonella	Enteritidis	NA, E, AM, SXT, CL, T, CP	1	1	1	1	1	1	1	0	0	0	0	0	Sul1- TetA (A)- ereA- blaTEM- qnrA	1	1	1	1	1
732	2022	migraorty	damietta	Salmonella	Enteritidis	NA, E, AM, SXT, CL, T, CP	1	1	1	1	1	1	1	0	0	0	0	0	Sul1- TetA (A)- ereA- blaTEM- qnrA	1	1	1	1	1
733	2022	migraorty	damietta	Salmonella	Enteritidis	NA, E, AM, SXT, CL, T, CP	1	1	1	1	1	1	1	0	0	0	0	0	Sul1- TetA (A)- blaTEM- qnrA	1	1	1	1	0
734	2022	migraorty	damietta	Salmonella	Enteritidis	NA, E, AM, SXT, CL, T, CP	1	1	1	1	1	1	1	0	0	0	0	0	Sul1- TetA (A)- ereA- blaTEM- qnrA	1	1	1	1	1
735	2022	migraorty	damietta	Salmonella	Enteritidis	NA, E, AM, SXT, CL, T, CP	1	1	1	1	1	1	1	0	0	0	0	0	Sul1- TetA (A)- ereA- blaTEM- qnrA	1	1	1	1	1
736	2022	migraorty	port said	Salmonella	Typhimurium	NA, E, AM, SXT, CL, T, CP, K	1	1	1	1	1	1	1	1	0	0	0	0	Sul1- TetA (A)- ereA- blaTEM	1	1	1	0	1
737	2022	migraorty	port said	Salmonella	Typhimurium	NA, E, AM, SXT, CL, T, CP, K	1	1	1	1	1	1	1	1	0	0	0	0	Sul1- TetA (A)- ereA- qnrA	1	1	0	1	1
738	2022	migraorty	port said	Salmonella	Typhimurium	NA, E, AM, SXT, CL, T, CP, K	1	1	1	1	1	1	1	1	0	0	0	0	Sul1- TetA (A)- blaTEM- qnrA	1	1	1	1	0
739	2022	migraorty	port said	Salmonella	Typhimurium	NA, E, AM, SXT, CL, T, CP, K	1	1	1	1	1	1	1	1	0	0	0	0	Sul1- TetA (A)- blaTEM- qnrA	1	1	1	1	0
740	2022	migraorty	port said	Salmonella	Typhimurium	NA, E, AM, SXT, CL, T, CP, K	1	1	1	1	1	1	1	1	0	0	0	0	Sul1- ereA- blaTEM	1	0	1	0	1
741	2022	migraorty	dakahlia	Salmonella	Heidelberg	NA, E, AM, SXT, CL, T	1	1	1	1	1	1	0	0	0	0	0	0	Sul1- TetA (A)- blaTEM- qnrA	1	1	1	1	0
742	2022	migraorty	dakahlia	Salmonella	Heidelberg	NA, E, AM, SXT, CL, T	1	1	1	1	1	1	0	0	0	0	0	0	Sul1- TetA (A)- blaTEM- qnrA	1	1	1	1	0
743	2022	migraorty	dakahlia	Salmonella	Heidelberg	NA, E, AM, SXT, CL, T	1	1	1	1	1	1	0	0	0	0	0	0	Sul1- TetA (A)- blaTEM- qnrA	1	1	1	1	0
744	2022	migraorty	port said	Salmonella	Typhimurium	NA, E, AM, SXT, CL, T, CP, K, AK, CF, L, G	1	1	1	1	1	1	1	1	1	1	1	1	Sul1- TetA (A)- ereA- blaTEM	1	1	1	0	1
745	2022	migraorty	port said	Salmonella	Typhimurium	NA, E, AM, SXT, CL, T, CP, K, AK, CF, L, G	1	1	1	1	1	1	1	1	1	1	1	1	Sul1- ereA- blaTEM- qnrA	1	0	1	1	1
746	2022	migraorty	port said	Salmonella	Typhimurium	NA, E, AM, SXT, CL, T, CP, K, AK, CF, L, G	1	1	1	1	1	1	1	1	1	1	1	1	Sul1- TetA (A)- blaTEM- qnrA	1	1	1	1	0
747	2022	migraorty	port said	Salmonella	Typhimurium	NA, E, AM, SXT, CL, T, CP, K, AK, CF, L, G	1	1	1	1	1	1	1	1	1	1	1	1	Sul1- TetA (A)- blaTEM- qnrA	1	1	1	1	0
748	2022	migraorty	port said	Salmonella	Typhimurium	NA, E, AM, SXT, CL, T, CP, K, AK, CF, L, G	1	1	1	1	1	1	1	1	1	1	1	1	Sul1- ereA- blaTEM- qnrA	1	0	1	1	1
749	2022	migraorty	damietta	Salmonella	Enteritidis	NA, E, AM, SXT, CL, T	1	1	1	1	1	1	0	0	0	0	0	0	Sul1- TetA (A)- ereA- blaTEM	1	1	1	0	1
750	2022	migraorty	damietta	Salmonella	Enteritidis	NA, E, AM, SXT, CL, T	1	1	1	1	1	1	0	0	0	0	0	0	Sul1- TetA (A)- ereA- blaTEM- qnrA	1	1	1	1	1
751	2022	migraorty	damietta	Salmonella	Enteritidis	NA, E, AM, SXT, CL, T	1	1	1	1	1	1	0	0	0	0	0	0	Sul1- TetA (A)- qnrA	1	1	0	1	0
752	2022	migraorty	damietta	Salmonella	Enteritidis	NA, E, AM, SXT, CL, T	1	1	1	1	1	1	0	0	0	0	0	0	Sul1- TetA (A)- ereA- blaTEM- qnrA	1	1	1	1	1
753	2022	migraorty	damietta	Salmonella	Enteritidis	NA, E, AM, SXT, CL, T	1	1	1	1	1	1	0	0	0	0	0	0	Sul1- ereA- blaTEM- qnrA	1	0	1	1	1
754	2023	migraory	dakahlia	Salmonella	S. Shangani	NA, E, AM, SXT, CL, T, CP, K, AK	1	1	1	1	1	1	1	1	1	0	0	0	Sul1- TetA (A)- ereA- blaTEM- qnrA	1	1	1	1	1
755	2023	migraory	dakahlia	Salmonella	S. Shangani	NA, E, SXT, CL, T, CP, K, AK	1	1	0	1	1	1	1	1	1	0	0	0	Sul1- TetA (A)- ereA- qnrA	1	1	0	1	1
756	2023	migraory	dakahlia	Salmonella	S. Shangani	NA, E, AM, CL, T, CP, K, AK	1	1	1	0	1	1	1	1	1	0	0	0	TetA (A)- ereA- blaTEM	0	1	1	0	1
757	2023	migraory	dakahlia	Salmonella	S. Shangani	NA, E, AM, SXT, K, AK	1	1	1	1	0	0	0	1	1	0	0	0	Sul1- blaTEM- qnrA	1	0	1	1	0
758	2023	migraory	dakahlia	Salmonella	S. Shangani	NA, E, AM, SXT, CL, T, K, AK	1	1	1	1	1	1	0	1	1	0	0	0	Sul1- TetA (A)- blaTEM- qnrA	1	1	1	1	0
759	2023	migraory	damietta	Salmonella	S. Montevideo	NA, E, AM, SXT, T	1	1	1	1	0	1	0	0	0	0	0	0	Sul1- TetA (A)- blaTEM- qnrA	1	1	1	1	0
760	2023	migraory	port said	Salmonella	S. Typhimurium	NA, E, AM, SXT, T	1	1	1	1	0	1	0	0	0	0	0	0	Sul1- TetA (A)- ereA- blaTEM- qnrA	1	1	1	1	1
761	2023	migraory	port said	Salmonella	S. Typhimurium	NA, E, AM, SXT, T	1	1	1	1	0	1	0	0	0	0	0	0	Sul1- TetA (A)- blaTEM- qnrA	1	1	1	1	0
762	2023	migraory	damietta	Salmonella	S. Typhimurium	NA, E, AM	1	1	1	0	0	0	0	0	0	0	0	0	blaTEM- qnrA	0	0	1	1	0
763	2023	migraory	damietta	Salmonella	S. Typhimurium	NA, E, AM	1	1	1	0	0	0	0	0	0	0	0	0	blaTEM- qnrA	0	0	1	1	0
764	2023	migraory	damietta	Salmonella	S. Typhimurium	NA, AM	1	0	1	0	0	0	0	0	0	0	0	0	blaTEM- qnrA	0	0	1	1	0
765	2023	migraory	damietta	Salmonella	S. Typhimurium	NA, AM	1	0	1	0	0	0	0	0	0	0	0	0	blaTEM- qnrA	0	0	1	1	0
766	2023	migraory	damietta	Salmonella	S. Typhimurium	NA, E	1	1	0	0	0	0	0	0	0	0	0	0	qnrA	0	0	0	1	0
767	2023	migraory	damietta	Salmonella	Enteritidis	NA, E, AM, SXT	1	1	1	1	0	0	0	0	0	0	0	0	Sul1- blaTEM- qnrA	1	0	1	1	0
768	2023	migraory	damietta	Salmonella	Enteritidis	NA, E, AM, SXT	1	1	1	1	0	0	0	0	0	0	0	0	Sul1- blaTEM- qnrA	1	0	1	1	0
769	2023	migraory	damietta	Salmonella	Enteritidis	NA, E, AM, SXT	1	1	1	1	0	0	0	0	0	0	0	0	Sul1- blaTEM- qnrA	1	0	1	1	0
770	2023	migraory	damietta	Salmonella	Enteritidis	NA, E, AM, SXT	1	1	1	1	0	0	0	0	0	0	0	0	Sul1- ereA- blaTEM- qnrA	1	0	1	1	1
771	2023	migraory	damietta	Salmonella	Enteritidis	NA, E, AM, SXT	1	1	1	1	0	0	0	0	0	0	0	0	Sul1- blaTEM- qnrA	1	0	1	1	0
772	2023	migraory	dakahlia	Salmonella	S. Montevideo	NA, E, AM, SXT, CL, T, CP	1	1	1	1	1	1	1	0	0	0	0	0	Sul1- TetA (A)- blaTEM- qnrA	1	1	1	1	0
773	2023	migraory	dakahlia	Salmonella	S. Montevideo	NA, E, AM, SXT, CL, T, CP	1	1	1	1	1	1	1	0	0	0	0	0	Sul1- TetA (A)- ereA- blaTEM- qnrA	1	1	1	1	1
774	2023	migraory	dakahlia	Salmonella	S. Montevideo	NA, E, AM, SXT, CL	1	1	1	1	1	0	0	0	0	0	0	0	Sul1- blaTEM- qnrA	1	0	1	1	0
775	2023	migraory	dakahlia	Salmonella	S. Montevideo	NA, E, AM, SXT, CL, T	1	1	1	1	1	1	0	0	0	0	0	0	Sul1- TetA (A)- ereA- qnrA	1	1	0	1	1
776	2023	migraory	dakahlia	Salmonella	S. Montevideo	NA, E, AM, SXT, CL, T, CP	1	1	1	1	1	1	1	0	0	0	0	0	Sul1- TetA (A)- blaTEM- qnrA	1	1	1	1	0
777	2023	migraory	damietta	Salmonella	S. Typhimurium	NA, E, AM	1	1	1	0	0	0	0	0	0	0	0	0	blaTEM- qnrA	0	0	1	1	0
778	2023	migraory	damietta	Salmonella	S. Typhimurium	NA, E, AM	1	1	1	0	0	0	0	0	0	0	0	0	blaTEM- qnrA	0	0	1	1	0
779	2023	migraory	damietta	Salmonella	S. Typhimurium	NA, E, AM	1	1	1	0	0	0	0	0	0	0	0	0	ereA- blaTEM- qnrA	0	0	1	1	1
780	2023	migraory	damietta	Salmonella	S. Typhimurium	NA, E, AM	1	1	1	0	0	0	0	0	0	0	0	0	blaTEM- qnrA	0	0	1	1	0
781	2023	migraory	damietta	Salmonella	S. Typhimurium	NA, E, AM	1	1	1	0	0	0	0	0	0	0	0	0	blaTEM- qnrA	0	0	1	1	0
782	2023	migraory	port said	Salmonella	Enteritidis	NA, E, AM, SXT, CL, T, CP, K, AK, CF	1	1	1	1	1	1	1	1	1	1	0	0	Sul1- TetA (A)- blaTEM- qnrA	1	1	1	1	0
783	2023	migraory	port said	Salmonella	Enteritidis	NA, E, AM, SXT, T, CP, K, AK, CF	1	1	1	1	0	1	1	1	1	1	0	0	Sul1- TetA (A)- ereA- blaTEM- qnrA	1	1	1	1	1
784	2023	migraory	port said	Salmonella	Enteritidis	NA, E, AM, SXT, CL, T, CP, AK, CF	1	1	1	1	1	1	1	0	1	1	0	0	Sul1- TetA (A)- blaTEM- qnrA	1	1	1	1	0
785	2023	migraory	port said	Salmonella	Enteritidis	NA, E, AM, SXT, CL, T, CP, K, AK	1	1	1	1	1	1	1	1	1	0	0	0	Sul1- TetA (A)- ereA- blaTEM- qnrA	1	1	1	1	1
786	2023	migraory	port said	Salmonella	Enteritidis	NA, E, AM, SXT, CL, T, CP, K, AK, CF	1	1	1	1	1	1	1	1	1	1	0	0	Sul1- TetA (A)- blaTEM- qnrA	1	1	1	1	0
